# Supplementary material for: Population Genomic Scan for Candidate Signatures of Balancing Selection to Guide Antigen Characterization in Malaria Parasites
Source: PLoS Genet. 2012 Nov 1;8(11):e1002992. doi: 10.1371/journal.pgen.1002992 (PMC3486833; doi:10.1371/journal.pgen.1002992)
Supplement: Table S1 — List of 65 Gambian P. falciparum isolates analysed with details of individual sample material, read coverage and accession numbers for archived short-read sequences. (XLSX) [file pgen.1002992.s004.xlsx]

## Sheet: Sheet1
Sample_Seq_ID	Accession no.	Isolate	DNA (ng)	% Human DNA	clonality (msp1&2)	>5 fold cov_Median %	>5 fold cov_Mean %
PA0007-C	ERS010116	RV_3606	363.6	3.08	Single	100	96.28
PA0008-C	ERS010126	RV_3614	203.385	2.19	Single	100	97.67
PA0011-C	ERS010043	RV_3642	1572.35	12.95	Single	100	96.46
PA0012-C	ERS010127	RV_3650	516.12	8.82	Single	100	96.48
PA0015-C	ERS010044	RV_3687	1759.08	14.46	Single	100	96.62
PA0016-C	ERS010045	RV_3701	6589.2	2.52	Single	100	96.56
PA0017-C	ERS010128	RV_3703	619.08	2.4	Single	100	96.86
PA0018-C	ERS010046	RV_3714	2009.74	3.32	Single	100	96.8
PA0020-C	ERS010047	RV_3735	1307.67	2.92	Multiple	100	96.66
PA0021-C	ERS010048	RV_3737	1113.81	5.67	Single	100	97.3
PA0022-C	ERS010129	RV_3740	261.96	20.23	Multiple	100	96.29
PA0026-C	ERS011006	RV_3766	538.68	33.16	Single	97	90.83
PA0027-C	ERS010049	RV_3600	1091.34	0.39	Multiple	100	97.15
PA0029-C	ERS010038	RV_3610	1565.1	23.74	Multiple	100	96.58
PA0030-C	ERS009726	RV_3611	829.28	1.92	Multiple	100	98.3
PA0032-C	ERS010130	RV_3630	561	4.23	Multiple	100	96.88
PA0034-C	ERS010117	RV_3635	575.97	2.33	Multiple	100	96.42
PA0035-C	ERS010039	RV_3637	5514.5	0.35	Single	100	96.76
PA0036-C	ERS010040	RV_3655	1640.6	3.68	Multiple	100	96.6
PA0037-C	ERS010041	RV_3671	1605.24	2.73	Multiple	100	96.58
PA0038-C	ERS009729	RV_3672	1375.14	4.01	Multiple	100	96.66
PA0039-C	ERS009966	RV_3673	2056	0.31	Multiple	100	97.56
PA0040-C	ERS010118	RV_3675	174.9	12.73	Multiple	100	96.72
PA0041-C	ERS010119	RV_3695	633.6	0.86	Single	100	97.07
PA0042-C	ERS010120	RV_3696	754.6	1.09	Multiple	100	96.85
PA0044-C	ERS009731	RV_3702	807	0.59	Multiple	100	97.06
PA0045-C	ERS009732	RV_3708	1401	42.11	Multiple	100	96.85
PA0046-C	ERS009733	RV_3717	1700	0.13	Multiple	100	96.69
PA0047-C	ERS010113	RV_3721	1858.56	1.11	Multiple	99	92.98
PA0049-C	ERS010071	RV_3729	3467.1	0.46	Multiple	100	96.77
PA0050-C	ERS009669	RV_3730	742.02	3.36	Multiple	100	96.87
PA0051-C	ERS011004	RV_3731	1067.93	8.19	Multiple	99	90.8
PA0052-C	ERS010070	RV_3736	4634.1	0.16	Multiple	100	97.51
PA0053-C	ERS009967	RV_3739	2119.32	0.51	Multiple	100	97.52
PA0054-C	ERS011013	RV_3741	1022.9	0.5	Multiple	97	88.53
PA0056-C	ERS011002	RV_3764	996.36	0.62	Multiple	93	84.28
PA0057-C	ERS011016	RV_3769	1438.8	1.16	Single	100	97.02
PA0059-C	ERS011009	BM_0009	875.76	7.54	Multiple	93	84.54
PA0061-C	ERS009670	BM_0008	678.32	2.04	Multiple	100	97.3
PA0064-C	ERS011012	TRIPS_364	1010.23	32.89	Single	96	88.74
PA0065-C	ERS010079	TRIPS_410	4077	0.95	Single	100	96.57
PA0067-C	ERS011019	TRIPS_437	1552.5	6.5	Single	100	96.83
PA0068-C	ERS009970	TRIPS_467	1967.79	11.29	Multiple	100	97.2
PA0069-C	ERS009971	TRIPS_470	3271.8	15.68	Single	100	97.18
PA0071-C	ERS010078	TRIPS_474	5287.7	22.75	Single	100	96.35
PA0073-C	ERS010076	TRIPS_480	6076.8	7.01	Single	100	96.41
PA0074-C	ERS010069	TRIPS_487	3457.2	2.3	Single	100	95.95
PA0075-C	ERS010074	TRIPS_490	6883.8	33.78	Single	100	96.9
PA0078-C	ERS011014	TRIPS_499	1324.05	4.44	Single	100	97.43
PA0079-C	ERS011008	TRIPS_501	1041.52	3.34	Single	94	84.67
PA0081-C	ERS009676	TRIPS_504	6864.4	0.1	Single	100	96.87
PA0084-C	ERS009972	TRIPS_301	3260.4	16.23	Multiple	100	97.56
PA0085-C	ERS009672	TRIPS_303	311.36	13.49	Multiple	100	96.8
PA0087-C	ERS011011	TRIPS_331	633.65	4.12	Single	100	93.42
PA0089-C	ERS011010	TRIPS_355	1121.85	2.91	Single	98	89.86
PA0091-C	ERS009973	TRIPS_433	2190.55	20.77	Multiple	100	96.73
PA0092-C	ERS010068	TRIPS_440	3969	39.38	Multiple	100	96.81
PA0093-C	ERS010077	TRIPS_456	5150.4	1.13	Multiple	100	96.44
PA0094-C	ERS011005	TRIPS_461	1068.75	1.62	Multiple	98	92.19
PA0098-C	ERS011018	TRIPS_700	1185.52	23.89	Multiple	100	97.06
PA0099-C	ERS010080	TRIPS_704	3830.6	1.19	Multiple	100	96.74
PA0100-C	ERS011020	TRIPS_708	1345.96	17.07	Multiple	100	97.15
PA0101-C	ERS009975	TRIPS_759	3233.3	0.45	Multiple	100	97.08
PA0102-C	ERS009673	TRIPS_373	505.44	9.68	Single	100	97.23
PA0104-C	ERS011015	TRIPS_482	1323	2.71	Single	100	97.26
