# Supplementary material for: Population Genomic Scan for Candidate Signatures of Balancing Selection to Guide Antigen Characterization in Malaria Parasites
Source: PLoS Genet. 2012 Nov 1;8(11):e1002992. doi: 10.1371/journal.pgen.1002992 (PMC3486833; doi:10.1371/journal.pgen.1002992)
Supplement: Table S2 — Summary indices of polymorphic site frequency spectra in each of 2853 genes with ≥3 SNPs in a Gambian population sample of P. falciparum clinical isolates (n = 65) (XLSX) [file pgen.1002992.s005.xlsx]

## Sheet: Supp-Table-1
Chromosome	GeneID	N analysed sites	%CDS	S polymorphic sites	Eta	Pi	Theta	Tajima_D	FuLi_Dstar	FuLi_Fstar	Start	stop	Peak (transcriptome data)	Product Description	SignalP Peptide	GO prediction	Annotated GO Function
Mal-10	PF10_0355	1845	79.801	111	112	0.0259025	0.0134315	3.3105	1.96106	2.9473	1432495	1434783	Late Schizogony	merozoite surface protein	HMM: MIYILSIVFYIFFLHIDIYVNIYST, NN: MIYILSIVFYIFFLHIDIYVNIY	pathogenesis	receptor activity
Mal-07	MAL7P1.229	4064	98.8087	56	64	0.0055464	0.0030763	2.78852	0.59045	1.66423	110392	115696	Late Schizogony	cytoadherence linked asexual protein	HMM: MISYFKVVVFIIFFFLFLKRRVICS, NN: MISYFKVVVFIIFFFLFLKRRVICS	null	null
Mal-01	PFA0700c	333	100	18	24	0.0226753	0.0120937	2.75756	1.24458	1.96891	559923	560430	Late Ring	Plasmodium exported protein (hyp10), unknown function	HMM: MSFYYFKLSFISILLCILIITHKFSL, NN: MSFYYFKLSFISILLCILIITHKFSL	null	null
Mal-10	PF10_0051	995	97.263	14	14	0.0058341	0.0031413	2.60124	0.575324	1.48775	221946	223431	Late Ring	ADP/ATP carrier protein, putative	null	transport	ATP:ADP antiporter activity, binding
Mal-04	PFD1195c	273	100	8	8	0.0127591	0.0065768	2.57676	1.30177	1.86282	1134195	1134520	Merozoite	conserved Plasmodium protein, unknown function, pseudogene	HMM: MNIIYFNILFFLTLFRYFISSHTN, NN: MNIIYFNILFFLTLFRYFISSHTN	null	null
Mal-05	PFE0060w	1023	83.3741	3	3	0.0014507	0.0006547	2.51219	0.891692	1.60744	64065	65489	Early Trophozoite	parasite-infected erythrocyte surface protein	HMM: MLLFFAKLVVFTFFFWLLKYGKTR, NN: MLLFFAKLVVFTFFFWLLKYGKTRSY	null	null
Mal-12	PFL2555w	797	96.3724	11	11	0.0056147	0.0029931	2.49323	0.845846	1.52482	2171326	2172333	Early Ring	Plasmodium exported protein (PHISTa), unknown function	null	null	null
Mal-07	PF07_0047	3567	96.6667	7	7	0.0008456	0.0004381	2.46076	1.24173	1.91535	542659	546348	Early Trophozoite	AAA family ATPase, CDC48 subfamily	HMM: MKVRKMHYPLFSFTEYLSCYIILYFFVFLPNYSYAI, NN: MKVRKMHYPLFSFTEYLSCYIILYFFVFLPNYSYAI	ER-associated protein catabolic process, regulation of cell cycle process	ATP binding, ATPase activity, ubiquitin binding
Mal-02	PFB0946c	270	100	5	5	0.008056	0.0039301	2.42863	1.07646	1.6081	844860	845837	Merozoite	conserved Plasmodium falciparum protein family	null	null	null
Mal-10	PF10_0164	327	100	3	3	0.0044286	0.0020482	2.40138	0.891692	1.56854	682181	682507	Gametocyte	early transcribed membrane protein 10.3	HMM: MKVSRHTVLLNIILIVSLLGCVLTL, NN: MKVSRHTVLLNIILIVSLLGCVLTL	null	null
Mal-04	PFD0705c	678	95.7627	3	3	0.0021299	0.0009878	2.38879	0.891692	1.56411	665603	666521	Late Schizogony	conserved protein, unknown function	null	null	null
Mal-04	PFD1170c	895	96.2366	4	4	0.0020084	0.0009978	2.29814	1.00444	1.63637	1116974	1118115	Merozoite	Plasmodium exported protein (PHISTb), unknown function	null	protein folding	heat shock protein binding, unfolded protein binding
Mal-04	PFD0980w	1785	100	15	15	0.003263	0.0018761	2.26725	1.11164	1.77858	917168	918952	Merozoite	holo-(acyl-carrier protein) synthase, putative	null	fatty acid biosynthetic process, macromolecule biosynthetic process	holo-[acyl-carrier-protein] synthase activity, magnesium ion binding, transferase activity
Mal-06	PFF0620c	994	89.0681	4	4	0.0017895	0.0008984	2.25044	1.00444	1.61928	528055	529170	null	6-cysteine protein	HMM: MHIVSFIIFFFALFFPISICY, NN: MHIVSFIIFFFALFFPISICY	attachment of GPI anchor to protein	null
Mal-11	PF11_0144	940	83.1123	8	8	0.0034433	0.0019	2.21642	1.30029	1.87667	527571	528701	Early Ring	Rpr2, RNAse P, putative	null	null	null
Mal-11	PF11_0014	621	89.2241	30	31	0.0183403	0.011234	2.16279	0.793993	1.49285	59550	60328	Late Ring	Plasmodium falciparum Maurer's Cleft 2 transmembrane domain protein 11.1, PfMC-2TM_11.1	HMM: MFFYIYKIYIFTIILCASNLF, NN: MFFYIYKIYIFTIILCASN	translocation of peptides or proteins into host	null
Mal-07	MAL7P1.157a	1453	98.2421	6	6	0.0016597	0.0009062	2.08475	0.297565	0.915619	1287648	1290048	Early Trophozoite	RNA binding protein, putative	null	null	nucleic acid binding
Mal-01	PFA0065w	565	100	21	21	0.0135869	0.0083007	2.04332	1.70485	2.03651	74796	75599	Late Ring	Pfmc-2TM Maurer's cleft two transmembrane protein	HMM: MFHYIYKIYIFTIILCASNLF, NN: MFHYIYKIYIFTIILCASNLF	translocation of peptides or proteins into host	null
Mal-03	PFC0110w	3749	100	144	147	0.0137897	0.0088848	2.02012	1.4166	1.92479	116138	121415	Early Schizogony	cytoadherence linked asexual protein 3.2	HMM: MVSFFKTPIIIFFFLLCLNEKVLCS, NN: MVSFFKTPIIIFFFLLCLNEKVLCS	cytoadherence to microvasculature, mediated by parasite protein	cell adhesion molecule binding
Mal-12	PFL1425w	1629	100	3	3	0.0008123	0.0004111	2.01607	0.891692	1.43326	1211778	1213553	Early Trophozoite	T-complex protein 1, gamma subunit, putative	null	protein folding	ATP binding, unfolded protein binding
Mal-08	PF08_0026	1697	100	7	7	0.0015746	0.0008816	2.00347	0.420841	1.0069	1099556	1101448	Early Ring	conserved protein, unknown function	null	null	protein binding, zinc ion binding
Mal-06	PFF1400w	3767	100	3	3	0.0003412	0.0001708	1.97957	0.873446	1.26935	1189620	1193979	Gametocyte	RAP protein, putative	null	null	null
Mal-04	PFD1075w	1341	100	8	8	0.00227	0.0013092	1.9738	1.29631	1.62375	1047004	1049336	Late Schizogony	serpentine receptor, putative	HMM: MIRRKWSKIKLAIYFIAFYYLTK, NN: MIRRKWSKIKLAIYFIAFYYLT	null	null
Mal-07	PF07_0124	2381	98.8377	14	14	0.0021648	0.0013127	1.96959	0.575324	1.236	1315530	1318156	Late Schizogony	conserved Plasmodium protein, unknown function	null	null	zinc ion binding
Mal-07	PF07_0042	6282	99.9841	103	103	0.0055429	0.0035474	1.96719	1.41119	1.91072	518483	527215	Gametocyte	conserved Plasmodium protein, unknown function	null	null	ATP binding, DNA binding, actin binding, calmodulin binding, motor activity
Mal-11	PF11_0344	1844	100	78	86	0.0140769	0.0089765	1.94668	1.51946	1.97375	1293854	1295722	Late Schizogony	apical membrane antigen 1	HMM: MRKLYCVLLLSAFEFTYMINFGRGQ, NN: MRKLYCVLLLSAFEFTYMINFGRGQ	entry into host cell, pathogenesis	host cell surface binding
Mal-12	PFL2600w	158	74.1784	9	9	0.0240506	0.0150854	1.92818	0.819488	1.1601	2199618	2199830
Mal-02	PFB0950w	718	100	20	20	0.0097191	0.006001	1.92814	1.31361	1.72056	847487	849117	Merozoite	conserved Plasmodium falciparum protein family	null	null	null
Mal-08	PF08_0002	5786	94.0813	181	184	0.0105744	0.0069839	1.85284	1.54941	1.99051	1311708	1318026	Gametocyte	surface-associated interspersed gene 8.2 (SURFIN8.2)	null	null	null
Mal-02	PFB0080c	1133	100	20	20	0.0060514	0.0038	1.84275	0.924858	1.40262	77251	78808	Early Ring	Plasmodium exported protein (PHISTb), unknown function	null	null	null
Mal-10	PF10_0015	273	100	15	16	0.0195649	0.0122667	1.82467	1.11164	1.60115	68690	68962	Merozoite	acyl-CoA binding protein, isoform 1, ACBP1	null	fatty acid metabolic process	acyl-CoA binding
Mal-07	PF07_0004	1472	100	45	46	0.0102013	0.0066164	1.82411	0.383742	1.06188	135266	138319	Merozoite	Plasmodium exported protein, unknown function	null	null	ATP binding, actin binding, calmodulin binding, motor activity
Mal-07	PF07_0085	1929	100	10	10	0.0018946	0.0011574	1.82147	0.784456	1.32594	938312	940364	Early Trophozoite	ferrodoxin reductase-like protein	null	oxidation reduction	2 iron, 2 sulfur cluster binding, FAD binding, disulfide oxidoreductase activity, electron carrier activity, oxidoreductase activity
Mal-10	PF10_0348	1599	97.5595	32	32	0.0068132	0.0044131	1.80552	1.86295	2.09508	1413197	1415290	Late Schizogony	duffy binding-like merozoite surface protein	HMM: MKKIYSIFFSLFILNLH, NN: MKKIYSIFFSLFILNLHIYIKNIKCN	cell-cell adhesion, pathogenesis	receptor activity
Mal-05	PFE0435c	805	94.152	3	3	0.0015525	0.000832	1.78942	0.891692	1.35368	363588	364442	Late Ring	single-strand binding protein, putative	HMM: MGKRMLCIVFPLLIYFNYVLHRTYGY, NN: MGKRMLCIVFPLLIYFNYVLHRTYGY	DNA replication	single-stranded DNA binding
Mal-10	PF10_0376	1537	97.9605	6	6	0.0014627	0.0008715	1.72695	1.17469	1.5816	1551496	1553171	Merozoite	Plasmodium exported protein, unknown function	null	null	ATP binding
Mal-08	MAL8P1.32	1758	100	12	13	0.0023998	0.0015239	1.69987	-0.143898	0.555262	1063376	1065133	Early Trophozoite	nucleoside transporter 2	null	nucleoside transport	nucleoside transmembrane transporter activity
Mal-04	PFD0692c	402	100	6	6	0.005352	0.0031697	1.67699	0.263446	0.781562	654372	655371	Late Ring	calmodulin-like protein	null	null	calcium ion binding
Mal-01	PFA0180w	3768	100	21	21	0.0018277	0.0011955	1.65083	0.218695	0.819536	161365	166464	Early Trophozoite	ATP-dependent RNA helicase, putative	HMM: MYVSFFSLIFCFYVSFYILFITLFTK, NN: MYVSFFSLIFCFYVSFYILFITLFTKKNCLCI	null	ATP binding, helicase activity, nucleic acid binding
Mal-01	PFA0635c	1327	100	7	7	0.0018432	0.0011159	1.64656	1.22541	1.47638	506087	508023	Early Ring	Plasmodium exported protein (hyp1), unknown function	HMM: MKNIKNMKNIKSEGFIFFVLVFFICIIFGC, NN: MKNIKNMKNIKSEGFIFFVLVFFICIIFGC	null	null
Mal-05	PFE0560c	3849	90.3521	20	20	0.0017538	0.0011601	1.63211	0.946159	1.40367	474485	478744	Late Trophozoite	MORN repeat protein, putative	HMM: MCLYIYIYIFFFYPFNNSR, NN: MCLYIYIYIFFFYPFNNSR	null	null
Mal-13	MAL13P1.105	2512	100	10	10	0.0013518	0.0008511	1.62535	0.111242	0.675949	816023	818599	Late Trophozoite	ser/thr protein phosphatase 2A regulatory subunit A, putative	null	null	binding
Mal-02	PFB0935w	4264	100	58	62	0.0043561	0.002962	1.61402	1.09337	1.49407	838841	844114	Late Schizogony	cytoadherence linked asexual protein 2	HMM: MVSSVKSSLFLLIFFLYLKKNVICS, NN: MVSSVKSSLFLLIFFLYLKKNVICS	null	null
Mal-03	PFC0380w	1639	100	4	4	0.0009197	0.0005334	1.60981	0.995182	1.23778	381050	383554	Late Ring	dual specificity phosphatase	null	negative regulation of nucleocytoplasmic transport, protein amino acid dephosphorylation, protein amino acid phosphorylation, regulation of cell development	nucleocytoplasmic transporter activity, protein tyrosine/serine/threonine phosphatase activity, zinc ion binding
Mal-14	PF14_0095	2478	100	7	7	0.0010143	0.0006307	1.60946	0.463055	0.973745	377705	380182	Early Trophozoite	conserved Plasmodium protein, unknown function	null	null	null
Mal-01	PFA0665w	6991	79.8606	194	206	0.0094726	0.0065785	1.58882	1.35413	1.72633	528829	538073	Early Ring	DBL containing protein, unknown function	null	pathogenesis	receptor activity
Mal-11	PF11_0271	3598	91.0656	20	20	0.0018543	0.001241	1.57614	0.576017	1.09354	1018365	1022494	Late Trophozoite	ThiF family protein, putative	null	null	catalytic activity
Mal-05	PFE0395c	1050	100	9	9	0.0029878	0.0019136	1.57117	1.35205	1.67583	328666	329715	Gametocyte	6-cysteine protein	HMM: MKRWSIITGIVIIFCILTCKGQ, NN: MKRWSIITGIVIIFCILTCKGQ	attachment of GPI anchor to protein	null
Mal-13	PF13_0015	2403	100	19	19	0.0026392	0.0017652	1.56896	0.511488	1.03855	155194	157596	Early Trophozoite	conserved Plasmodium protein, unknown function	null	null	null
Mal-04	PFD1215w	597	100	45	45	0.0237828	0.0162497	1.55716	1.18678	1.53454	1147614	1148446	Merozoite	Plasmodium exported protein (PHISTa), unknown function	null	null	nucleotide binding
Mal-08	MAL8P1.6	513	100	7	9	0.0048327	0.0030463	1.55142	0.463055	0.951974	1270206	1270718	Gametocyte	early transcribed membrane protein 8	HMM: MKVFIFFAFVNFLFVLNLFSPCTCK, NN: MKVFIFFAFVNFLFVLNLFSPCTCK	null	null
Mal-14	PF14_0744	682	89.8551	3	4	0.0017152	0.0009821	1.54262	0.891692	1.26703	3179559	3180545	Late Ring	Plasmodium exported protein, unknown function	null	null	null
Mal-04	PFD0080c	1024	100	4	4	0.0014379	0.0008472	1.53843	0.991824	1.22141	110192	112053	Late Ring	Plasmodium exported protein (PHISTb), unknown function	null	null	null
Mal-11	PF11_0224	489	100	4	5	0.0029759	0.0017483	1.52794	0.985388	1.22376	815385	816321	Merozoite	circumsporozoite-related antigen	HMM: MKILSVFFLALFFIIFNKESLAE, NN: MKILSVFFLALFFIIFNKESLAE	null	null
Mal-12	PFL0035c	2525	90.7947	12	13	0.0016061	0.001061	1.51962	-0.143898	0.48437	61556	64336	Merozoite	acyl-CoA synthetase, PfACS7	HMM: MNITLSLFFSVIYVVYVLPC, NN: MNITLSLFFSVIYVVYVLPCCTQLSNSK	metabolic process	catalytic activity
Mal-01	PFA0610c	612	100	3	4	0.0018564	0.0010593	1.50454	0.876817	1.11809	482958	483767	Gametocyte	Plasmodium exported protein (hyp11), unknown function	HMM: MKKSYTFINVTILLFLTLLLFLTYYNYDTFSK, NN: MKKSYTFINVTILLFLTLLLFLTYYN	null	null
Mal-12	PFL2550w	1425	100	14	14	0.0031876	0.0021145	1.49881	0.537621	0.956947	2168231	2169744	Early Ring	DnaJ protein, putative	HMM: MLLKTSLKNICFLLCVVAFVYNNVGR, NN: MLLKTSLKNICFLLCVVAF	protein folding	heat shock protein binding, unfolded protein binding
Mal-14	PF14_0636	2709	100	5	5	0.0006648	0.0004121	1.48614	1.09679	1.42542	2731922	2734630	Gametocyte	conserved Plasmodium protein, unknown function	null	null	null
Mal-01	PFA0630c	1390	84.7044	19	21	0.0049332	0.0033729	1.48392	0.992213	1.37979	502108	504017	Early Trophozoite	Plasmodium exported protein, unknown function	null	null	null
Mal-11	PF11_0109	450	100	4	4	0.0031678	0.0018957	1.45746	-0.150913	0.373657	410202	410720	Merozoite	conserved Plasmodium protein, unknown function	null	rRNA processing, ribosome biogenesis	nucleic acid binding
Mal-05	PFE1445c	2160	100	10	10	0.0015522	0.0010336	1.43462	0.170689	0.690389	1186780	1188939	Merozoite	conserved Plasmodium protein, unknown function	HMM: MYNFLSCKKKSIILQVLLIICTYNILLN, NN: MYNFLSCKKKSIILQVLLIICTYNILLN	null	null
Mal-07	MAL7P1.27	1275	100	11	11	0.0028057	0.0018785	1.40936	-0.331086	0.274852	458600	461695	Merozoite	chloroquine resistance transporter	null	response to drug	drug transmembrane transporter activity
Mal-05	PFE0180w	187	100	3	3	0.005897	0.0034603	1.40539	0.875962	1.10805	150354	150912
Mal-13	PF13_0247	1347	100	3	3	0.0008351	0.0004972	1.4041	0.891692	1.2184	1872347	1873693	Gametocyte	6-cysteine protein	HMM: MMLYISAKKAQVAFILYIVLVLRIISGN, NN: MMLYISAKKAQVAFILYIVLVLRIISGN	attachment of GPI anchor to protein	null
Mal-04	PFD0487c	1200	100	3	3	0.0009165	0.0005402	1.39273	0.876785	1.08127	468888	470854	Merozoite	actin-like protein, putative	null	cytoskeleton organization	protein binding, structural constituent of cytoskeleton
Mal-06	PFF0075c	1335	96.9499	5	5	0.0013165	0.0008362	1.39221	1.09679	1.39118	65785	67392	null	Plasmodium exported protein (PHISTb), unknown function	null	null	GTP binding, GTPase activity
Mal-09	PFI0275w	3593	100	22	22	0.0018884	0.0013228	1.34872	1.02024	1.27684	280204	284099	Merozoite	conserved Plasmodium protein, unknown function	null	null	null
Mal-10	PF10_0026	2607	88.6735	16	18	0.0019661	0.0013702	1.34664	1.15962	1.44825	112930	116016	Late Ring	tryptophan-rich antigen 3	null	null	null
Mal-07	MAL7P1.178	1776	96.4169	10	10	0.0018367	0.0012571	1.31856	1.39822	1.61711	1434304	1436145	Merozoite	alpha/beta hydrolase, putative	HMM: MSIYFWITYCIFVCVIYYENTFLH, NN: MSIYFWITYCIFVCVIYYE	null	null
Mal-03	PFC0120w	4218	99.1304	162	168	0.0122009	0.0089923	1.31758	0.688673	1.07703	132097	137339	Late Schizogony	cytoadherence linked asexual protein 3.1	HMM: MVSFFKTPIFILIIFLYLNEKVICS, NN: MVSFFKTPIFILIIFLYLNEKVICS	cytoadherence to microvasculature, mediated by parasite protein	cell adhesion molecule binding
Mal-01	PFA0205w	2371	99.7896	71	73	0.009432	0.0068737	1.30845	0.945421	1.28915	178322	181025	Gametocyte	conserved Plasmodium membrane protein, unknown function	null	transport	null
Mal-11	PF11_0351	1992	100	3	3	0.0005479	0.0003362	1.30085	0.891692	1.18215	1320112	1322103	Early Trophozoite	heat shock protein 70	null	protein folding, response to heat, response to unfolded protein	ATP binding, unfolded protein binding
Mal-10	PF10_0346	823	100	12	12	0.0044956	0.0030839	1.29935	0.904041	1.1449	1407273	1408388	Late Schizogony	merozoite surface protein 6	null	entry into host cell	null
Mal-02	PFB0485c	1248	100	6	6	0.0015759	0.0010311	1.29807	0.273681	0.643536	437755	439002	Merozoite	conserved Plasmodium protein, unknown function	HMM: MKISFLFKLVCIYIVIIFLFQDVRCI, NN: MKISFLFKLVCIYIVIIFLFQDVRCI	null	null
Mal-09	PFI0125c	1655	89.7019	4	4	0.0008479	0.0005396	1.29639	1.00444	1.27744	113408	115548	Late Ring	serine/threonine protein kinase, FIKK family
Mal-07	MAL7P1.176	3979	90.6585	35	36	0.0027153	0.0019638	1.28967	0.465168	0.905236	1413431	1417944	Merozoite	erythrocyte binding antigen-175	HMM: MKCNISIYFFASFFVLYFAKAR, NN: MKCNISIYFFASFFVLYFAKAR	entry into host cell, pathogenesis	host cell surface receptor binding, receptor activity
Mal-07	MAL7P1.30	9266	99.9892	67	68	0.0021216	0.0015566	1.24519	0.526235	0.93228	502893	513874	Early Schizogony	conserved Plasmodium protein, unknown function	null	null	null
Mal-09	PFI0280c	862	96.0981	4	4	0.0015692	0.0010028	1.24223	-0.135577	0.308922	284197	286637	null	autophagocytosis associated protein, putative
Mal-05	PFE0565w	985	100	11	12	0.0034448	0.0023952	1.23669	0.838255	1.06379	481421	482566	Merozoite	conserved Plasmodium protein, unknown function	HMM: MNMINIGYLLLVLSFLLLEKTFYGS, NN: MNMINIGYLLLVLSFLLLEKTFYGS	null	ATP binding
Mal-03	PFC0640w	5902	93.0181	15	15	0.0007949	0.0005674	1.22958	1.57153	1.72238	613146	619490	Merozoite	CSP and TRAP-related protein	HMM: MKKAFVLIFSCFLLFLPLHIVRTH, NN: MKKAFVLIFSCFLLFLPLHIVRTHYAK	B cell activation during immune response, cell-cell adhesion, entry into host cell	GPI anchor binding, heparan sulfate proteoglycan binding
Mal-05	PFE1615c	459	100	5	5	0.0035375	0.0023126	1.22569	0.0784986	0.475726	1318526	1318984	Late Ring	Plasmodium exported protein, unknown function	HMM: MNILKLYINISVLLFFIISK, NN: MNILKLYINISVLLFFIISK	null	null
Mal-06	PFF0135w	1808	93.1479	17	17	0.0028308	0.0020164	1.22563	1.63381	1.65942	116081	118021	Early Ring	JmjC domain containing protein	null	null	null
Mal-06	PFF0130c	1233	100	7	7	0.0018051	0.001228	1.21001	0.432536	0.734915	113821	115221	Gametocyte	conserved Plasmodium protein, unknown function	null	null	null
Mal-03	PFC0210c	691	99.8555	22	26	0.0093203	0.0067218	1.20092	0.637696	0.951547	217997	219190	Early Trophozoite	circumsporozoite (CS) protein	HMM: MMRKLAILSVSSFLFVEAL, NN: MMRKLAILSVSSFLFVEAL	attachment of GPI anchor to protein	null
Mal-06	PFF1485w	2500	87.9972	11	11	0.0013871	0.0009823	1.19986	0.290664	0.697785	1279823	1283343	Early Schizogony	conserved Plasmodium protein, unknown function	null	null	calcium ion binding
Mal-13	PF13_0075	4904	90.7644	110	116	0.0070523	0.0052809	1.19742	1.24659	1.46823	102945	108482	Merozoite	surface-associated interspersed gene 13.1 (SURFIN13.1)	null	null	null
Mal-11	PF11_0278	1270	100	3	3	0.00083	0.0005253	1.19396	0.889849	1.01076	1042175	1046085
Mal-04	PFD1045w	1423	100	10	10	0.0021912	0.0015422	1.18689	0.147373	0.531415	1047004	1049745
Mal-11	PF11_0302	1236	90.9492	4	4	0.0010997	0.0007225	1.18439	1.00444	1.23731	1125950	1127308	Merozoite	parasitophorous vacuolar protein 1	HMM: MIKIILASFLFFFYFSSSIYGN, NN: MIKIILASFLFFFYFSSSIYGN	signal transduction	GTPase activator activity, protein binding
Mal-10	PF10_0390	609	95.7547	26	28	0.0135558	0.0100695	1.17937	1.18978	1.33051	1591577	1592366	Late Ring	Pfmc-2TM Maurer's cleft two transmembrane protein	HMM: MFHYIYKIYIFTIILCASNLF, NN: MFHYIYKIYIFTIILCASNLF	translocation of peptides or proteins into host	null
Mal-09	PFI1110w	1287	100	3	3	0.0008151	0.0005204	1.16989	0.891692	1.13617	917189	918475	Early Ring	glutamine synthetase, putative	null	glutamine biosynthetic process, nitrogen compound metabolic process	glutamate-ammonia ligase activity
Mal-05	PFE0065w	580	100	3	3	0.0017427	0.0010905	1.16697	0.865649	1.01049	68930	70113	Early Ring	skeleton-binding protein 1	null	protein transport	protein binding
Mal-02	PFB0985c	555	98.7544	28	36	0.0155652	0.0115977	1.15321	0.430166	0.770303	878466	879249	Late Ring	Pfmc-2TM Maurer's cleft two transmembrane protein	HMM: MFHYIYKIYIFTIILCASNLF, NN: MFHYIYKIYIFTIILCASNLF	translocation of peptides or proteins into host	null
Mal-11	PF11_0038	816	100	12	12	0.0043749	0.0031214	1.14292	0.906293	1.08972	123819	124737	Merozoite	Plasmodium exported protein, unknown function	null	null	null
Mal-05	PFE0970w	1759	90.3441	11	11	0.0019297	0.0013961	1.11274	1.43974	1.57087	795525	797471	Late Trophozoite	cytochrome c oxidase assembly protein (heme A: farnesyltransferase), putative	null	heme O biosynthetic process	prenyltransferase activity, protoheme IX farnesyltransferase activity
Mal-09	PFI0085c	534	100	12	15	0.0068715	0.0050169	1.09334	0.936906	1.16777	82002	82594	Late Trophozoite	Plasmodium exported protein (hyp5), unknown function	HMM: MILYYIKTFMYIFVLRILVFFHKINAE, NN: MILYYIKTFMYIFVLRILVFFHKINAE	null	null
Mal-12	PFL1030w	1554	98.6667	4	4	0.0008515	0.0005747	1.09313	1.00444	1.20461	857090	858664	Gametocyte	membrane skeletal protein, putative	null	null	null
Mal-01	PFA0725w	5283	100	93	93	0.0053264	0.0040959	1.09095	0.381845	0.741892	579424	585509	Merozoite	surface-associated interspersed protein 1.3 (SURFIN 1.3)	null	null	null
Mal-07	PF07_0044	483	100	5	5	0.0032342	0.0022045	1.084	1.07785	1.15008	536747	537352	Early Ring	conserved Plasmodium protein, unknown function	null	null	ATP binding, DNA binding
Mal-08	PF08_0055	1063	93.0823	3	3	0.0009335	0.0006032	1.08324	0.871793	0.981416	856751	857839	Merozoite	U3 small nucleolar ribonucleoprotein protein, putative	null	RNA processing	null
Mal-02	PFB0915w	3358	100	12	12	0.0010469	0.0007585	1.08214	0.906321	1.06606	796750	801584	Merozoite	liver stage antigen 3	null	null	null
Mal-09	PFI1680w	1385	100	4	4	0.0009212	0.0006151	1.07911	0.983875	1.0724	1357400	1359251	Gametocyte	UBX domain, putative	null	null	null
Mal-06	PFF0955c	675	100	3	3	0.0014815	0.0009638	1.07765	-0.44807	0.0171403	828196	828991
Mal-05	PFE1610w	366	100	5	5	0.0042867	0.0029631	1.05404	1.08528	1.14144	1316337	1316841	null	Plasmodium exported protein, unknown function	null	null	null
Mal-03	PFC0935c	1169	100	7	7	0.0018277	0.0012987	1.05114	0.435166	0.679818	883632	885646	Late Trophozoite	N-acetylglucosamine-1-phosphate transferase, putative	null	dolichol-linked oligosaccharide biosynthetic process	UDP-N-acetylglucosamine-dolichyl-phosphate N-acetylglucosaminephosphotransferase activity
Mal-09	PFI0120c	1649	100	6	7	0.001114	0.0007834	1.04027	0.27775	0.557416	109333	111328	Merozoite	serine/threonine protein kinase, FIKK family	null	protein amino acid phosphorylation	ATP binding, protein serine/threonine kinase activity
Mal-04	PFD1160w	6633	92.4331	203	205	0.0088776	0.0068999	1.03506	0.78543	1.05266	1104251	1111551	Merozoite	surface-associated interspersed gene 4.2, (SURFIN4.2)	null	null	null
Mal-08	MAL8P1.24	2894	96.4667	17	17	0.0016846	0.0012554	1.03502	0.74959	0.946966	1110348	1113866	Early Ring	conserved Plasmodium protein, unknown function	null	null	null
Mal-07	MAL7P1.65	2719	93.0527	40	40	0.0042831	0.0032844	1.03493	0.0236666	0.462527	669763	672627	Merozoite	conserved Plasmodium protein, unknown function	null	null	ATP binding
Mal-04	PFD0870w	2050	100	8	8	0.001171	0.0008432	1.03219	0.557642	0.768518	797705	799966	Gametocyte	conserved Plasmodium protein, unknown function	null	null	null
Mal-08	PF08_0003	1498	100	7	8	0.001402	0.0010026	1.01853	0.424664	0.666772	1297205	1299399	Merozoite	tryptophan/threonine-rich antigen	null	null	null
Mal-11	PF11_0384	1983	95.7971	5	5	0.0007986	0.0005629	1.01473	0.133891	0.477833	1466194	1468263	Early Trophozoite	cleft lip and palate associated transmembrane protein-related	null	null	null
Mal-10	PF10_0336	933	100	3	3	0.0010372	0.0006849	1.01407	-0.469694	-0.0160188	1376824	1377756	Late Trophozoite	conserved Plasmodium protein, unknown function	null	DNA integration, DNA recombination, transposition	ATP binding, DNA binding, DNA-directed DNA polymerase activity, RNA binding, aspartic-type endopeptidase activity, magnesium ion binding, nucleotidyltransferase activity, peptidase activity, ribonuclease H activity, zinc ion binding
Mal-10	PF10_0342	1661	98.5172	50	50	0.0086852	0.0067205	1.0091	1.10957	1.27958	1391442	1393127	Late Schizogony	probable protein, unknown function	HMM: MNKIWNITFCLLFQYLCIFQNKVSTN, NN: MNKIWNITFCLLFQYLCIFQNKVSTN	null	ATP binding
Mal-13	PF13_0197	1056	100	22	23	0.0063706	0.0048625	1.00518	1.40695	1.50399	1419284	1420339	Early Schizogony	merozoite surface protein 7 precursor	HMM: MKSNIIFYFSFFFVYLYYVSCN, NN: MKSNIIFYFSFFFVYLYYVSCNQSTHST	entry into host cell	null
Mal-08	MAL8P1.162	5317	91.6882	96	97	0.0052105	0.0040714	0.998955	1.05012	1.20714	66840	72909	Merozoite	surface-associated interspersed gene 8.3 (SURFIN8.3)	null	null	null
Mal-02	PFB0953w	561	100	18	19	0.0091872	0.0069352	0.99888	-0.0171243	0.379411	855043	855736	Early Trophozoite	Plasmodium exported protein (hyp15), unknown function	HMM: MKFFYINIFLLFVSLRHFISLY, NN: MKFFYINIFLLFVSLRHFISLY	null	null
Mal-14	PF14_0726	918	100	62	66	0.0193633	0.0150781	0.991988	0.448452	0.773586	3120789	3121784	Merozoite	conserved Plasmodium protein, unknown function	null	null	null
Mal-09	PFI1740c	360	100	5	5	0.0041402	0.0029387	0.943331	1.07522	1.11039	1427463	1428011
Mal-02	PFB0056c	213	100	26	28	0.0342842	0.0265868	0.935177	0.863366	1.01511	60107	60319	Late Ring	hypothetical protein	null	null	null
Mal-04	PFD0935c	1000	96.0615	4	4	0.0012596	0.000893	0.931356	-0.0978373	0.254522	862878	864029	Late Trophozoite	conserved Plasmodium protein, unknown function	null	RNA-protein covalent cross-linking, proteolysis, transcription, RNA-dependent	ATP binding, RNA binding, RNA helicase activity, cysteine-type endopeptidase activity, nucleoside-triphosphatase activity, nucleotidyltransferase activity, peptidase activity, structural molecule activity
Mal-03	PFC0740c	1612	89.4065	4	4	0.0007799	0.000554	0.925134	-0.0978373	0.252292	675907	677950	Merozoite	RING zinc finger protein, putative	null	null	protein binding, zinc ion binding
Mal-01	PFA0615w	567	100	3	3	0.0017075	0.0011812	0.920575	0.891692	1.04864	487649	488335	Late Schizogony	Plasmodium exported protein, unknown function	HMM: MRIKMNSGIFFIKLLICISFICVFECF, NN: MRIKMNSGIFFIKLLICISFICVFECF	null	null
Mal-01	PFA0650w	4498	100	141	145	0.0086952	0.0069256	0.911184	1.014	1.15102	513235	519004	Merozoite	surface-associated interspersed gene (SURFIN), pseudogene	null	null	null
Mal-04	PFD0215c	1378	95.8942	10	10	0.0021362	0.0016201	0.910806	0.170689	0.487643	247371	248807	Merozoite	6-cysteine protein	null	attachment of GPI anchor to protein	null
Mal-11	PF11_0087	1101	100	3	3	0.0008764	0.0006083	0.910501	0.891692	1.0451	317819	319217	Gametocyte	Rad51 homolog	null	DNA recombination, DNA repair	ATP binding, DNA binding, DNA-dependent ATPase activity, damaged DNA binding, protein binding, recombinase activity
Mal-06	PFF1350c	2919	97.495	22	22	0.0021565	0.0016826	0.908183	1.37875	1.44208	1114545	1117538	Merozoite	acetyl-CoA synthetase	null	generation of precursor metabolites and energy, metabolic process	acetate-CoA ligase activity
Mal-11	PF11_0420	5229	100	27	27	0.0014312	0.0011198	0.898978	0.292705	0.57812	1637284	1643389	Late Trophozoite	conserved Plasmodium protein, unknown function	null	null	null
Mal-06	PFF0950w	2434	100	16	16	0.0018288	0.0014097	0.894297	0.22542	0.508777	825154	827769	null	conserved Plasmodium protein, unknown function	null	null	null
Mal-04	PFD1155w	4052	97.2402	35	35	0.0024323	0.0019284	0.880551	0.229443	0.55069	1097578	1102275	Late Schizogony	erythrocyte binding antigen-165	HMM: MRKTLKLFYISGFLFSSRALCK, NN: MRKTLKLFYISGFLFSSRALCK	pathogenesis	binding, receptor activity
Mal-04	PFD0865c	1841	87.6667	9	9	0.0014318	0.0010914	0.872937	0.0331639	0.36107	794224	796323	Late Trophozoite	cdc2-related protein kinase 1	null	protein amino acid phosphorylation	ATP binding, protein kinase activity, protein serine/threonine kinase activity, protein tyrosine kinase activity
Mal-07	MAL7P1.175	1583	98.6293	5	5	0.0009587	0.0007052	0.871174	0.133891	0.425494	1409134	1410858	Early Trophozoite	serine/threonine protein kinase, FIKK family, pseudogene	null	protein amino acid phosphorylation	ATP binding, protein serine/threonine kinase activity
Mal-08	PF08_0116	1894	100	13	13	0.0019438	0.0015014	0.869905	0.990628	1.04129	331635	333806	Late Ring	conserved Plasmodium protein, unknown function	HMM: MEKKENTFFFFSFFLLKAL, NN: MEKKENTFFFFSFFLLKALNFVSMV	null	null
Mal-04	PFD1205w	691	99.7114	49	51	0.0195921	0.0156262	0.868273	-0.542057	-0.0268059	1140213	1141012	Merozoite	Plasmodium exported protein (hyp15), unknown function	HMM: MNFCSFIFLFTVTLRVILAT, NN: MNFCSFIFLFTVTLRVILAT	null	null
Mal-14	PF14_0727	2162	91.1083	50	53	0.006454	0.0051631	0.862951	1.28319	1.34773	3124272	3126644	Merozoite	conserved Plasmodium protein, unknown function	null	null	null
Mal-14	PF14_0741	1281	100	14	17	0.0031075	0.002419	0.858124	1.05528	1.08405	3170158	3171627	Early Ring	hypothetical protein	null	null	hydrolase activity
Mal-13	PF13_0304	1166	100	12	12	0.0029139	0.0022586	0.846948	0.926853	0.980962	2262150	2263481	Early Trophozoite	elongation factor 1-alpha	null	translational elongation	GTP binding, GTPase activity, translation elongation factor activity
Mal-14	PF14_0014	595	100	5	5	0.0024374	0.0018022	0.823184	0.0897009	0.341493	46834	47745	Early Trophozoite	Plasmodium exported protein, unknown function	HMM: MFPSYIRKFSFTLLLCIIALSC, NN: MFPSYIRKFSFTLLLCIIALSC	null	null
Mal-09	PFI0002w	270	95.7447	37	42	0.0401065	0.0325806	0.813838	0.818521	0.937273	4171	4620
Mal-06	PFF1055c	2036	87.3445	4	4	0.0005942	0.0004386	0.80484	1.00444	1.10132	893448	895778	Early Ring	conserved Plasmodium protein, unknown function	null	null	RNA binding
Mal-05	PFE1600w	1530	100	13	13	0.0023972	0.0018969	0.790769	-0.0196337	0.297754	1308273	1309935	Early Ring	Plasmodium exported protein (PHISTb), unknown function	null	null	null
Mal-09	PFI1795c	739	100	19	20	0.0068923	0.0054939	0.782514	0.867626	0.937518	1468534	1469405	null	Plasmodium exported protein, unknown function	HMM: MLLLQNKIYFFIVIFLILFLSYKNTLTK, NN: MLLLQNKIYFFIVIFLILFLSYKNTLTK	null	null
Mal-01	PFA0110w	2469	75.7827	17	19	0.0021398	0.001718	0.778004	1.28157	1.31367	99052	102515	Merozoite	ring-infected erythrocyte surface antigen	null	regulation of immune response	heat shock protein binding
Mal-14	PF14_0261	1134	100	3	3	0.0008127	0.0005906	0.777027	-0.413038	-0.0632189	1105142	1106456	Early Ring	proliferation-associated protein 2g4, putative	null	cell cycle arrest, cell proliferation	null
Mal-14	PF14_0044	873	100	7	8	0.0022261	0.0017076	0.771475	0.417404	0.574479	161227	162099	Merozoite	conserved Plasmodium protein, unknown function	HMM: MIKVLLAVLFILIKLENIIGQ, NN: MIKVLLAVLFILIKLENIIGQ	null	null
Mal-13	PF13_0201	1651	95.7101	57	60	0.0099002	0.0081134	0.767519	1.72466	1.63901	1465093	1466817	Gametocyte	sporozoite surface protein 2	HMM: MNHLGNVKYLVIVFLIFFDLFLVNGR, NN: MNHLGNVKYLVIVFLIFFDLFLVNGR	cellular component movement	null
Mal-13	PF13_0034	1278	100	3	3	0.0006939	0.0005	0.764611	-0.469759	-0.0965023	315244	316701	Early Ring	vacuolar ATP synthase subunit h, putative	null	ATP synthesis coupled proton transport, vacuolar acidification	binding, hydrogen ion transporting ATP synthase activity, rotational mechanism, proton-transporting ATPase activity, rotational mechanism
Mal-08	PF08_0136b	848	97.1363	5	7	0.0017308	0.0013164	0.763069	1.09679	1.16179	103078	103950	Merozoite	von Willebrand factor A-domain related protein	HMM: MKSLKVVLCLGMISACMLVGTYGR, NN: MKSLKVVLCLGMISACMLVGTYGR	cell adhesion	LBD domain binding, cell adhesion molecule binding, heparin binding
Mal-13	PF13_0275	858	100	7	7	0.0023348	0.0018214	0.745717	0.463055	0.649768	2120605	2121603	Early Ring	Plasmodium exported protein, unknown function	null	null	null
Mal-03	PFC0725c	930	100	3	3	0.0009778	0.0007202	0.739251	0.891692	0.984977	665976	667547	Late Ring	formate-nitrite transporter, putative	null	transport	transporter activity
Mal-11	PF11_0165	1455	100	36	36	0.006626	0.0054383	0.730476	0.959687	1.00066	592129	593583	Early Trophozoite	cysteine proteinase falcipain 2a	null	proteolysis	cysteine-type endopeptidase activity
Mal-10	PF10_0338	395	100	4	4	0.0029323	0.0022133	0.722147	-0.122465	0.14484	1380364	1381018	Late Schizogony	conserved Plasmodium protein, unknown function	null	null	null
Mal-03	PFC0805w	6845	92.2631	15	15	0.0006042	0.0004892	0.720468	0.191846	0.438912	745136	752509	Early Trophozoite	DNA-directed RNA polymerase II, putative	null	transcription from RNA polymerase II promoter	DNA binding, DNA-directed RNA polymerase activity
Mal-14	PF14_0344	2748	92.1529	10	12	0.0010154	0.0008124	0.714245	-0.443078	-0.0742593	1479720	1482701	Merozoite	translocon component PTEX150	HMM: MRIIILALLIVCTIINYYCAV, NN: MRIIILALLIVCTIINYYCAV	translocation of peptides or proteins into host cell cytoplasm	null
Mal-12	PFL0380c	1806	100	3	3	0.0004968	0.0003709	0.701476	-0.413038	-0.0897443	349474	351279	Late Ring	tRNA delta(2)-isopentenylpyrophosphate transferase, putative	HMM: MPFNKYVLLIYFILLVNINLF, NN: MPFNKYVLLIYFILLVNIN	tRNA processing	ATP binding, tRNA isopentenyltransferase activity
Mal-13	PF13_0186	665	100	3	3	0.001284	0.000951	0.683019	0.865625	0.853178	1382829	1383533	Gametocyte	conserved Plasmodium protein, unknown function	null	null	null
Mal-13	MAL13P1.228	1113	100	3	3	0.0008002	0.0006018	0.681328	-0.413038	-0.0968177	1822749	1823987	Late Schizogony	conserved Plasmodium protein, unknown function	null	null	null
Mal-02	PFB0300c	654	100	35	38	0.0147083	0.0122706	0.680935	0.273039	0.473409	273689	274507	Late Schizogony	merozoite surface protein 2	null	attachment of GPI anchor to protein, cell adhesion	null
Mal-09	PFI1475w	4787	92.7174	63	65	0.0035015	0.0029382	0.669725	0.615814	0.758678	1201802	1206964	Late Schizogony	merozoite surface protein 1	HMM: MKIIFFLCSFLFFIINTQCV, NN: MKIIFFLCSFLFFIINTQCV	attachment of GPI anchor to protein, pathogenesis	null
Mal-10	PF10_0340	2670	100	16	17	0.0016229	0.0013379	0.659601	1.15962	1.17134	1383447	1386116	Early Trophozoite	methionine-tRNA ligase, putative	null	methionyl-tRNA aminoacylation, translation	ATP binding, methionine-tRNA ligase activity
Mal-14	PF14_0075	1350	100	3	3	0.0006537	0.0004961	0.656145	0.891692	0.955798	283086	284435	Merozoite	plasmepsin IV	null	hemoglobin catabolic process	aspartic-type endopeptidase activity
Mal-06	PFF0625w	2015	97.7681	10	10	0.0013596	0.001108	0.649422	0.170689	0.386472	531121	533181	Gametocyte	nucleolar GTP-binding protein 1, putative	null	null	GTP binding
Mal-04	PFD0350w	1029	100	3	3	0.0008318	0.0006275	0.648217	-0.457069	-0.12483	369311	370366	Late Trophozoite	conserved Plasmodium protein, unknown function	HMM: MFTFSSFKKVLLGVTFANVSVIGSCF, NN: MFTFSSFKKVLLGVTFAN	menaquinone biosynthetic process, ubiquinone biosynthetic process	methyltransferase activity
Mal-08	MAL8P1.109	1501	91.6361	4	4	0.0007614	0.0005949	0.63477	1.00444	1.04038	526179	528384	Late Schizogony	protein phosphatase, putative	null	null	catalytic activity
Mal-03	PFC0570c	1465	100	7	7	0.0012934	0.0010403	0.629969	0.43886	0.534483	548678	551298	Gametocyte	conserved Plasmodium protein, unknown function	null	null	ATP binding, protein binding
Mal-14	PF14_0713	1906	90.5033	8	9	0.001153	0.0009371	0.628731	-0.84013	-0.430475	3055650	3057755	Early Trophozoite	conserved Plasmodium protein, unknown function	null	nuclear mRNA splicing, via spliceosome, protein modification process	RNA binding
Mal-14	PF14_0220	1252	97.9656	5	5	0.0011202	0.0008916	0.62129	1.09679	1.1101	922876	924153	Late Ring	conserved Plasmodium protein, unknown function	null	null	protein domain specific binding
Mal-09	PFI1735c	1444	99.8617	17	17	0.0030267	0.002516	0.61447	-1.46382	-0.822173	1420472	1422796	Early Ring	ring-exported protein 1	null	null	null
Mal-04	PFD1015w	1016	100	3	3	0.000819	0.0006268	0.602118	-0.473687	-0.152141	1006053	1007210
Mal-08	MAL8P1.111	3402	100	7	7	0.0005518	0.0004479	0.600336	0.438805	0.523725	509345	513549	Merozoite	JmjC domain containing protein	null	null	null
Mal-11	PF11_0298	1393	93.9946	4	4	0.0008081	0.0006411	0.591215	-0.0978373	0.132649	1113994	1115475	Gametocyte	GPI8p transamidase	HMM: MGIKIIIYIFFLSWAKWVCGS, NN: MGIKIIIYIFFLSWAKWVCGS	proteolysis	cysteine-type endopeptidase activity
Mal-04	PFD0760c	1298	100	5	5	0.0010256	0.0008178	0.588168	0.0784992	0.258033	698114	699499	Late Trophozoite	conserved Plasmodium protein, unknown function	HMM: MRLLKYGRELIVLLYVIQIFVIKSK, NN: MRLLKYGRELIVLLYVIQIFVIKSK	null	null
Mal-10	PF10_0163	945	100	6	6	0.0016965	0.0013718	0.585164	-0.600373	-0.235996	675292	676416	Merozoite	Plasmodium exported protein (PHISTc), unknown function	null	null	null
Mal-13	PF13_0253	1653	100	3	3	0.0004993	0.0003854	0.580717	0.868957	0.822115	1905291	1907216	Merozoite	ethanolamine-phosphate cytidylyltransferase, putative	null	biosynthetic process, phospholipid biosynthetic process	ethanolamine-phosphate cytidylyltransferase activity, nucleotidyltransferase activity
Mal-14	PF14_0035	4163	100	15	15	0.0009295	0.0007785	0.580711	0.142398	0.324821	136530	140885	Gametocyte	nuclear formin-like protein	null	translation, translational initiation	GTP binding, GTPase activity, translation initiation factor activity
Mal-03	PFC0350c	1620	100	9	9	0.0014961	0.0012403	0.577268	0.692607	0.771198	359017	360908	Early Trophozoite	TCP-1/cpn60 chaperonin family, putative	null	protein folding	ATP binding, unfolded protein binding
Mal-04	PFD1037w	1016	100	3	3	0.0008048	0.0006269	0.557793	-0.473626	-0.166493	1006053	1007210	Early Trophozoite	conserved Plasmodium protein, unknown function	HMM: MYHVTRSFVLFLILFIFFHVAGN, NN: MYHVTRSFVLFLILFIFFHVAGN	protein transport, vesicle-mediated transport	null
Mal-11	PF11_0042	276	100	11	11	0.0102361	0.008549	0.557	-0.359658	-0.0553832	138647	139035	Merozoite	conserved Plasmodium protein, unknown function	null	null	null
Mal-11	PF11_0037	1875	100	10	10	0.0014198	0.0011907	0.550097	0.784456	0.833848	119413	121507	Early Trophozoite	Plasmodium exported protein (PHISTb), unknown function	null	null	null
Mal-10	PF10_0247	1572	100	7	7	0.0011498	0.0009451	0.548639	1.22646	1.0857	1061397	1063949
Mal-05	PFE1305c	1510	100	3	3	0.0005449	0.0004293	0.537988	0.87683	0.806502	1081553	1084026
Mal-12	PFL2530w	1362	100	3	3	0.0006191	0.0004917	0.535262	0.891692	0.913358	2150539	2151900	Merozoite	lysophospholipase, putative	null	null	null
Mal-13	PF13_0181	2059	100	5	5	0.000636	0.0005171	0.533581	0.08184	0.239288	1357902	1360517	Merozoite	conserved Plasmodium protein, unknown function	null	null	null
Mal-03	PFC0070c	683	100	7	8	0.0026578	0.0021992	0.533257	0.424753	0.49866	81847	82809	Late Ring	Plasmodium exported protein, unknown function	HMM: MMCKMKNICLFNVEIFVFLFFMSPWNYTK, NN: MMCKMKNICLFNVEIFVFLFFMSPWNYTK	null	null
Mal-09	PFI0685w	2430	84.728	14	14	0.0015107	0.0012862	0.529566	0.0915906	0.282863	597685	600552	Early Trophozoite	pseudouridylate synthase, putative	HMM: MFYFLIIFILLTSLLN, NN: MFYFLIIFILLTSLLNKCF	pseudouridine synthesis	RNA binding, pseudouridine synthase activity
Mal-08	MAL8P1.22	966	95.8333	3	3	0.0008704	0.0006933	0.527707	0.891692	0.910705	1149082	1150902	Late Ring	dehydrodolichyl diphosphate synthetase, putative	null	dolichol biosynthetic process	prenyltransferase activity
Mal-07	MAL7P1.33	768	100	5	5	0.0017138	0.0014018	0.521623	-0.894162	-0.475878	531494	532930	Gametocyte	conserved Plasmodium protein, unknown function	HMM: MILLKICLANFFCIFISYLLLT, NN: MILLKICLANFFCIFISYLLLT	null	null
Mal-10	PF10_0294	3593	92.7705	4	4	0.0003056	0.0002485	0.520698	1.00444	0.999509	1224517	1229090	Early Ring	RNA helicase, putative	null	RNA splicing	ATP binding, ATP-dependent RNA helicase activity, RNA binding
Mal-11	PF11_0281	744	100	5	5	0.0017912	0.001475	0.511326	0.115157	0.252268	1056196	1058052	Merozoite	protein phosphatase, putative	null	dephosphorylation	phosphatase activity
Mal-14	PF14_0102	2284	97.2329	12	13	0.0013685	0.001173	0.493124	-0.143898	0.0806397	420442	422790	Late Schizogony	rhoptry-associated protein 1	HMM: MSFYLGSLVIIFHVLFRNVADGI, NN: MSFYLGSLVIIFHVLFRNVADGI	null	null
Mal-07	MAL7P1.88	1291	100	3	3	0.0006218	0.0005022	0.476226	0.87687	0.793595	828327	830640	Gametocyte	thioredoxin-like protein	null	null	null
Mal-07	MAL7P1.35	2819	93.8728	26	26	0.0023575	0.0020591	0.475699	0.578754	0.644681	550616	553618	Merozoite	conserved Plasmodium protein, unknown function	null	null	null
Mal-04	PFD0075w	1134	98.1818	10	10	0.0022347	0.0019103	0.474142	0.762596	0.72688	107134	108560	Early Trophozoite	conserved Plasmodium falciparum protein family	HMM: MIFIYFKILFFSLLLDTFISSH, NN: MIFIYFKILFFSLLLDTFISSHTK	null	null
Mal-07	PF07_0053	8636	100	64	64	0.0018369	0.0016203	0.461722	-0.253418	0.0166416	682445	693154	Early Ring	conserved Plasmodium protein, unknown function	null	null	null
Mal-14	PF14_0506	3873	100	14	14	0.0009118	0.0007902	0.459742	0.0580327	0.214492	2180351	2186567	Early Schizogony	conserved Plasmodium protein, unknown function	null	null	null
Mal-14	PF14_0467	747	100	13	15	0.0042904	0.0037194	0.4455	0.97797	0.878995	2004349	2005399	Gametocyte	conserved Plasmodium protein, unknown function	HMM: MNKFTYCITLLIALVLPIRSI, NN: MNKFTYCITLLIALVLPIRSI	null	null
Mal-14	PF14_0508	3510	96.4286	5	5	0.0003763	0.000318	0.444067	1.09679	1.04548	2194646	2198416	Gametocyte	pyridine nucleotide transhydrogenase, putative	HMM: MYRNIFASIILCLLLFLSSNCYGK, NN: MYRNIFASIILCLLLFLSSNCYGK	metabolic process, oxidation reduction	NAD(P) transhydrogenase activity, binding, electron carrier activity
Mal-08	MAL8P1.25	1295	93.5694	6	6	0.0012147	0.0010344	0.443858	-0.544123	-0.272214	1104555	1106180	Gametocyte	conserved Plasmodium protein, unknown function	HMM: MKGRQSLSFLLLSVPYFFLFLWNEDIKCQ, NN: MKGRQSLSFLLLSVPYFFLFLWNEDIKCQ	null	ATP binding, protein binding
Mal-07	MAL7P1.38	2014	97.4359	24	24	0.0030205	0.0026604	0.440669	0.149979	0.299019	560623	562689	Early Trophozoite	regulator of chromosome condensation, putative	null	cell cycle, chromosome condensation	chromatin binding
Mal-11	PF11_0108	3733	93.5589	18	18	0.0012263	0.0010765	0.438031	-1.16341	-0.727117	405495	409717	Merozoite	U5 snRNP-associated protein, putative	null	nuclear mRNA splicing, via spliceosome	null
Mal-10	PF10_0275	1830	100	3	3	0.0004434	0.000366	0.437045	-0.413038	-0.182583	1163784	1165613	Gametocyte	protoporphyrinogen oxidase	null	heme biosynthetic process, oxidation reduction, protoporphyrinogen IX biosynthetic process from glutamate	oxygen-dependent protoporphyrinogen oxidase activity
Mal-02	PFB0520w	3036	82.0097	12	12	0.0010126	0.0008824	0.436346	-0.143898	0.0583087	469790	473491	Late Trophozoite	protein kinase, putative	null	protein amino acid phosphorylation	ATP binding, protein kinase activity, protein serine/threonine kinase activity, protein tyrosine kinase activity
Mal-14	PF14_0282	6704	84.0732	5	5	0.000196	0.0001665	0.429889	0.133891	0.264601	1191888	1199861	Early Ring	acid phosphatase, putative	null	null	acid phosphatase activity
Mal-05	PFE1460w	840	100	5	5	0.0015637	0.0013289	0.428117	-0.829006	-0.511756	1196308	1197382	Gametocyte	apicoplast TIC22 precursor	HMM: MCLLLFICLYFARGIYCL, NN: MCLLLFICLYFARGIYCL	null	null
Mal-04	PFD0610w	1623	100	14	14	0.0021915	0.0019258	0.418611	-0.392143	-0.140563	550522	552144	Late Trophozoite	phosphopantothenoylcysteine synthetase, putative	null	null	null
Mal-06	PFF0925w	1114	97.4628	3	3	0.0007071	0.0005863	0.415073	-0.443472	-0.189038	796700	798515	Early Ring	conserved Plasmodium protein, unknown function	null	DNA repair, SOS response, response to DNA damage stimulus	ATP binding, DNA binding, excinuclease ABC activity, helicase activity
Mal-02	PFB0695c	2571	96.4004	22	22	0.0021562	0.0019104	0.415045	0.691407	0.706477	628642	631308	Early Ring	acyl-CoA synthetase, PfACS8	HMM: MHIIFSVCLFIIYIIHVYPCKSG, NN: MHIIFSVCLFIIYIIHVYPCKSG	fatty acid metabolic process, long-chain fatty acid transport	long-chain fatty acid-CoA ligase activity
Mal-07	MAL7P1.66	2614	92.1071	35	35	0.0033556	0.0029892	0.412988	-0.713455	-0.369253	673311	676245	Late Trophozoite	mitochondrial ribosomal protein S5 precursor, putative	null	null	null
Mal-04	PFD0605c	973	97.3974	8	8	0.00211	0.0018356	0.407975	-1.5536	-1.08246	548708	549706	Late Ring	conserved Plasmodium protein, unknown function	null	null	null
Mal-05	PFE0815w	1652	75.7451	20	20	0.0030459	0.0027028	0.404799	-0.904554	-0.535705	678908	680953	Late Ring	tRNA pseudouridine synthase, putative	HMM: MNKFFPLLVCVSLIFFFLKLSINAK, NN: MNKFFPLLVCVSLIFFFLKLSINAK	pseudouridine synthesis, tRNA processing	RNA binding, pseudouridine synthase activity
Mal-13	PF13_0343	1895	85.2452	4	4	0.0005553	0.0004712	0.404552	-0.0978373	0.065767	2608757	2610979	Early Ring	conserved Plasmodium protein, unknown function	null	null	null
Mal-12	PFL0800c	549	100	26	32	0.0112504	0.0099834	0.40136	0.512642	0.536776	659731	660279	Gametocyte	cell traversal protein for ookinetes and sporozoites	HMM: MNALRRLPVICSFLVFLVFSNVLCF, NN: MNALRRLPVICSFLVFLVFSNVLCF	null	null
Mal-13	MAL13P1.266	4550	100	7	7	0.0003828	0.0003312	0.399646	0.427856	0.44924	2083724	2088940	Late Trophozoite	conserved Plasmodium protein, unknown function	null	transport	protein binding
Mal-05	PFE0555w	2850	100	3	3	0.0002804	0.000235	0.399269	-0.413038	-0.195846	471053	474056	Gametocyte	stearoyl-CoA delta 9 desaturase, putative	null	fatty acid biosynthetic process, oxidation reduction	stearoyl-CoA 9-desaturase activity
Mal-06	PFF1345w	3228	93.7282	7	7	0.0005566	0.0004841	0.396075	0.463055	0.518622	1108198	1111641	Merozoite	transportin	null	protein import into nucleus, protein import into nucleus, docking	protein transmembrane transporter activity
Mal-05	PFE0985w	1945	85.7584	3	3	0.0004088	0.0003444	0.386678	-0.413038	-0.200267	812645	814912	Early Trophozoite	conserved Plasmodium protein, unknown function	null	null	zinc ion binding
Mal-09	PFI1065c	1472	100	5	5	0.0008457	0.0007261	0.38358	0.0860119	0.192548	883505	885582	Late Trophozoite	conserved Plasmodium protein, unknown function	null	null	nucleotide binding
Mal-07	PF07_0037	7045	100	37	37	0.0012754	0.0011438	0.383529	0.985095	0.874869	468938	477127	Early Ring	Cg2 protein	null	null	null
Mal-06	PFF0140c	1336	100	4	4	0.0007501	0.0006398	0.37506	0.985347	0.840518	118635	120200	Gametocyte	conserved Plasmodium protein, unknown function	null	null	null
Mal-06	PFF0735w	1061	100	4	4	0.0009603	0.0008214	0.37452	-0.126022	0.0304556	625360	627512	null	conserved Plasmodium protein, unknown function	null	null	null
Mal-11	PF11_0340	126	100	4	4	0.008254	0.0070874	0.373442	-0.0978373	0.05462	1275586	1275711	null	conserved Plasmodium protein, unknown function	HMM: MCCCLCGLLISALVALIVLLI, NN: MCCCLCGLLISALVALIVLLIMNGI	potassium ion transport	potassium ion binding, protein binding, voltage-gated potassium channel activity
Mal-08	MAL8P1.33	2253	97.0284	4	4	0.0004612	0.0003964	0.371368	-0.0978373	0.0538769	1060318	1062639	Late Trophozoite	GTP binding protein, putative	null	null	GTP binding
Mal-14	PF14_0746	1333	88.4539	20	23	0.0037344	0.0033496	0.366317	-0.534411	-0.264324	3188823	3190483	Early Ring	Plasmodium exported protein (PHISTb), unknown function	null	null	null
Mal-11	PF11_0514	258	100	34	36	0.0319501	0.0288441	0.357604	1.64051	1.35374	2004751	2005008	Merozoite	Plasmodium exported protein (PHISTa), unknown function	null	null	DNA binding, hydrolase activity, nucleotidyltransferase activity
Mal-13	MAL13P1.60	3595	98.954	11	12	0.0008352	0.0007452	0.357038	0.936906	0.878175	89422	93455	Late Schizogony	erythrocyte binding antigen-140	HMM: MKGYFNIYFLIPLIFLY, NN: MKGYFNIYFLIPLIFLYNVIRINESI	cell-cell adhesion, pathogenesis	host cell surface receptor binding, receptor activity
Mal-12	PFL0065w	321	100	3	3	0.0023416	0.0019832	0.354876	0.868589	0.745901	92242	92562	Merozoite	conserved Plasmodium protein, unknown function	HMM: MKTIIIVTLFILILNTIIINPCTCV, NN: MKTIIIVTLFILILNTIIINPCTCV	null	null
Mal-13	MAL13P1.346	4655	91.2209	22	22	0.0011709	0.0010551	0.353938	1.03508	0.947138	2727375	2732477	Early Schizogony	DNA repair endonuclease, putative	null	DNA repair	DNA binding, nuclease activity, protein binding
Mal-14	PF14_0641	1467	100	3	3	0.0005336	0.0004566	0.348902	-0.413038	-0.21353	2750894	2752360	Early Schizogony	1-deoxy-D-xylulose 5-phosphate reductoisomerase	null	isopentenyl diphosphate biosynthetic process, mevalonate-independent pathway, isoprenoid biosynthetic process	1-deoxy-D-xylulose-5-phosphate reductoisomerase activity, metal ion binding
Mal-06	PFF0060w	619	87.8014	27	29	0.0107547	0.0097381	0.343987	0.919829	0.851939	47460	48258	Late Ring	Pfmc-2TM Maurer's cleft two transmembrane protein	HMM: MFHYIYKIYIFTIILCASNLF, NN: MFHYIYKIYIFTIILCASNLF	null	null
Mal-06	PFF0475w	3693	97.8537	26	27	0.0017319	0.0015718	0.334425	0.879708	0.817388	408037	411998	null	hypothetical protein	null	null	null
Mal-05	PFE1405c	1554	100	3	3	0.0005006	0.000431	0.333792	-0.413038	-0.218834	1163402	1165066	Late Ring	eukaryotic translation initiation factor 3, subunit 6, putative	null	null	null
Mal-04	PFD0735c	5182	78.0539	20	21	0.0009975	0.0009047	0.328863	-0.433374	-0.200334	679483	686121	Late Trophozoite	conserved Plasmodium protein, unknown function	null	null	ATP binding, protein binding
Mal-14	PF14_0110	1959	100	3	3	0.0003816	0.0003273	0.328178	-0.465646	-0.233768	452458	454879	Merozoite	rhomboid protease ROM8	null	null	null
Mal-05	PFE1250w	2022	100	14	14	0.0017118	0.0015458	0.325885	0.575324	0.580887	1041741	1043762	Merozoite	acyl-CoA synthetase, PfACS10	null	fatty acid metabolic process	long-chain fatty acid-CoA ligase activity
Mal-14	PF14_0040	469	77.0115	3	3	0.0016518	0.0014281	0.323718	0.891692	0.839087	150000	150608	Gametocyte	secreted ookinete adhesive protein	HMM: MKNFTCFFLLTLLLTLAYGK, NN: MKNFTCFFLLTLLLTLAYGK	null	null
Mal-08	PF08_0032	1898	96.4431	5	5	0.0006667	0.0005881	0.323556	1.09679	1.00154	1044885	1046852	Early Schizogony	DnaJ protein, putative	null	protein folding	heat shock protein binding, unfolded protein binding
Mal-06	PFF1490w	1888	95.6434	11	11	0.0014437	0.0013007	0.320038	0.290664	0.35437	1285061	1287034	Merozoite	conserved Plasmodium protein, unknown function	null	folic acid and derivative biosynthetic process, histidine biosynthetic process, methionine biosynthetic process, one-carbon metabolic process, purine nucleotide biosynthetic process	binding, methenyltetrahydrofolate cyclohydrolase activity, methylenetetrahydrofolate dehydrogenase (NADP+) activity
Mal-09	PFI0140w	309	100	11	11	0.0084146	0.0075556	0.318277	1.43637	1.1647	127415	127723	null	conserved Plasmodium protein, unknown function	HMM: MKNSQNFTFIIILLISLIFISSCS, NN: MKNSQNFTFIIILLISLIFISSCS	null	null
Mal-07	MAL7P1.86	1203	100	5	5	0.0010491	0.0009279	0.316467	0.133891	0.223247	803623	806075	Late Schizogony	transcription initiation factor IIE, alpha subunit, putative	null	transcription initiation from RNA polymerase II promoter	RNA polymerase II transcription factor activity
Mal-03	PFC0095c	1197	100	4	4	0.0008138	0.0007116	0.311289	0.983796	0.818422	102593	103789	Early Trophozoite	conserved Plasmodium protein, unknown function	null	null	ATP binding
Mal-12	PFL0980w	1332	100	5	5	0.0009056	0.0007995	0.307984	-0.913794	-0.561215	816902	818461	Gametocyte	conserved Plasmodium protein, unknown function	null	null	null
Mal-09	PFI0265c	2656	98.5895	6	6	0.0005652	0.0005043	0.307327	0.315282	0.366685	270738	274787	Early Schizogony	high molecular weight rhoptry protein 3	HMM: MRSKHLVTLFIITFLSFSTVKVWGK, NN: MRSKHLVTLFIITFLSFSTVKVWGK	null	null
Mal-05	PFE0090w	2753	85.2058	8	8	0.0007208	0.0006488	0.30321	1.30029	1.15062	91361	94591	Early Trophozoite	chromosome assembly factor 1	null	null	null
Mal-13	PF13_0257	2431	93.7886	5	5	0.0005144	0.0004592	0.291656	0.133891	0.214201	1968221	1970812	Early Ring	glutamate--tRNA ligase, putative	null	glutamyl-tRNA aminoacylation, translation	ATP binding, glutamate-tRNA ligase activity
Mal-07	PF07_0035	3346	89.2981	19	19	0.0013838	0.0012677	0.290138	1.66662	1.41348	463593	467339	Late Trophozoite	Cg1 protein	HMM: MFTFLVIIVNVLVCICF, NN: MFTFLVIIVNVLVCICFLNTK	null	protein binding
Mal-12	PFL0535c	1321	100	4	4	0.0007313	0.0006494	0.275377	-0.14429	-0.0143981	476570	478363	Late Trophozoite	conserved Plasmodium protein, unknown function	null	null	null
Mal-10	PF10_0160	1857	100	6	6	0.0007657	0.0006905	0.266736	-0.61929	-0.358042	656708	659026	Early Trophozoite	serine/threonine protein kinase, FIKK family	null	protein amino acid phosphorylation	ATP binding, protein serine/threonine kinase activity
Mal-05	PFE0980c	6344	81.9003	9	9	0.0003465	0.0003167	0.263403	0.0331639	0.127334	801447	809124	Late Ring	carbon catabolite repressor protein 4, putative	null	null	null
Mal-05	PFE1590w	445	100	3	3	0.0016085	0.0014214	0.256898	0.86568	0.717673	1301219	1301764	Early Trophozoite	early transcribed membrane protein 5	HMM: MRFSKVFSFFAFFIALKYFNRCLGD, NN: MRFSKVFSFFAFFIALKYFNRCLGD	null	null
Mal-10	PF10_0339	396	100	5	5	0.0031128	0.0028189	0.252667	1.09679	0.975697	1381241	1382136
Mal-03	PFC0465c	1414	100	4	4	0.0006709	0.0006026	0.245992	0.983932	0.80224	467536	469837	Early Trophozoite	pre-mRNA splicing factor, putative	null	mRNA processing	null
Mal-12	PFL0080c	981	93.9655	3	4	0.0007281	0.0006489	0.239576	-0.474132	-0.267609	101581	102624	Gametocyte	NIMA related kinase 3	HMM: MVCIYLFCFLLFHLFVVNTR, NN: MVCIYLFCFLLFHLFVVNTR	protein amino acid autophosphorylation, protein amino acid phosphorylation	ATP binding, MAP kinase kinase activity, protein serine/threonine kinase activity, protein tyrosine kinase activity
Mal-08	PF08_0115	1957	96.499	3	3	0.0003808	0.0003422	0.233056	-0.413038	-0.254202	346555	348582	Late Schizogony	DnaJ protein, putative	null	protein folding	heat shock protein binding, unfolded protein binding
Mal-13	MAL13P1.148	6177	100	8	8	0.0003051	0.0002809	0.229967	0.560971	0.486536	1227573	1234619	Early Trophozoite	myosin C	null	actin filament-based movement, cytoskeleton organization	ATP binding, microfilament motor activity, motor activity
Mal-05	PFE0775c	2826	100	15	15	0.0012433	0.0011557	0.228307	0.154241	0.198523	641135	644683	Gametocyte	amino acid transporter, putative	null	neurotransmitter transport	neurotransmitter:sodium symporter activity
Mal-07	PF07_0040	1080	97.561	5	5	0.0011308	0.0010336	0.227855	0.133891	0.190939	490467	491573	Gametocyte	lysophospholipase, putative	null	phospholipid metabolic process	hydrolase activity
Mal-11	PF11_0424	2873	100	11	11	0.0008842	0.0008194	0.222873	-1.56519	-1.05303	1659067	1662356	Gametocyte	conserved Plasmodium protein, unknown function	null	null	ATP binding, actin binding, calmodulin binding, motor activity
Mal-13	PF13_0160	909	100	3	3	0.0007796	0.0007004	0.222054	-0.474042	-0.273763	1152804	1153712	null	conserved Plasmodium protein, unknown function	null	null	null
Mal-01	PFA0330w	3634	84.4135	5	5	0.0003349	0.0003072	0.218994	0.133891	0.187709	281370	285674	Early Ring	small ribosomal subunit assembling AARP2 protein	null	ribosome biogenesis	null
Mal-08	PF08_0109	1276	88.2434	4	4	0.0007664	0.0006999	0.215815	1.00444	0.890269	400713	402482	Early Schizogony	proteasome subunit alpha type 5, putative	null	null	null
Mal-06	PFF0975c	1518	100	7	7	0.0011121	0.0010295	0.21227	-0.315619	-0.172615	841843	843360	Gametocyte	conserved Plasmodium protein, unknown function	HMM: MQKRIYVSLFFLVFFLSKISVVLSK, NN: MQKRIYVSLFFLVFFLSKISVVLSK	attachment of GPI anchor to protein	null
Mal-14	PF14_0140	996	100	8	8	0.0018477	0.0017106	0.210295	0.544548	0.471041	564024	565247	Merozoite	conserved Plasmodium protein, unknown function	null	null	nucleotide binding
Mal-02	PFB0105c	909	100	9	9	0.0023744	0.0022104	0.20768	-0.626279	-0.417542	109564	110580	Merozoite	Plasmodium exported protein (PHISTc), unknown function	null	null	null
Mal-13	MAL13P1.212	738	100	9	10	0.0028088	0.0026152	0.200537	-0.0255451	0.0535846	1669725	1670987	Gametocyte	sporozoite protein essential for cell traversal	HMM: MKMKIPICFLIILVLLKCVLSY, NN: MKMKIPICFLIILVLLKCVLSY	cell motility	null
Mal-05	PFE0505w	2168	100	3	3	0.0003324	0.0003024	0.200046	0.881965	0.698064	437493	439736	Early Trophozoite	cyclophilin, putative	null	protein folding	cyclosporin A binding, peptidyl-prolyl cis-trans isomerase activity
Mal-13	MAL13P1.172	783	100	3	3	0.0009362	0.0008554	0.19528	-0.413038	-0.267464	1369943	1370997	Late Trophozoite	conserved protein, unknown function	null	null	null
Mal-06	PFF1470c	8368	95.2967	32	33	0.0009015	0.0008537	0.18712	0.581662	0.524877	1260401	1269599	Late Trophozoite	DNA polymerase epsilon, catalytic subunit a, putative	null	DNA-dependent DNA replication	DNA binding, DNA-directed DNA polymerase activity, nucleotide binding
Mal-10	PF10_0049	2338	93.6699	16	16	0.0016169	0.0015278	0.180585	-0.594085	-0.391114	216208	218703	Early Schizogony	conserved Plasmodium membrane protein, unknown function	null	null	null
Mal-04	PFD0915w	1291	100	4	4	0.0007269	0.000672	0.180327	0.99178	0.775862	854211	856212	Gametocyte	conserved Plasmodium protein, unknown function	null	null	null
Mal-06	PFF0730c	1267	97.5366	9	9	0.0016816	0.0015859	0.169016	0.0331639	0.0911396	623018	624316	Gametocyte	enoyl-acyl carrier reductase	HMM: MNKISQRLLFLFLHFYTIVCF, NN: MNKISQRLLFLFLHFYTIVCFIQNNTQ	fatty acid biosynthetic process, oxidation reduction	binding, enoyl-[acyl-carrier-protein] reductase (NADH) activity, enoyl-[acyl-carrier-protein] reductase activity
Mal-11	PF11_0199	346	100	3	3	0.0020089	0.0018528	0.166576	0.87174	0.686951	722676	723288	Gametocyte	conserved Plasmodium protein, unknown function	null	protein folding, response to stress	ATP binding, unfolded protein binding
Mal-07	MAL7P1.14	554	100	3	3	0.0012422	0.0011494	0.158622	-0.473887	-0.295063	202021	202770	Merozoite	conserved Plasmodium protein, unknown function	null	null	null
Mal-14	PF14_0019	736	90.5289	8	9	0.0025665	0.0024267	0.157287	-0.84013	-0.609387	66269	67081	Early Ring	hypothetical protein	null	null	null
Mal-07	MAL7P1.151	2027	95.5681	9	9	0.0010463	0.0009913	0.15537	0.692607	0.609414	1215076	1217196	Early Ring	DNA (cytosine-5)-methyltransferase, putative;with=InterPro:IPR001525	null	DNA methylation	DNA (cytosine-5-)-methyltransferase activity, DNA binding
Mal-08	PF08_0095	2121	100	5	5	0.00056	0.0005263	0.155194	-0.829006	-0.611264	549321	551737	Early Trophozoite	dihydropteroate synthetase	null	dihydrofolate biosynthetic process	2-amino-4-hydroxy-6-hydroxymethyldihydropteridine diphosphokinase activity, dihydropteroate synthase activity
Mal-07	PF07_0028	2645	91.6493	12	12	0.0010635	0.0010129	0.147953	-0.143898	-0.0551186	429621	432771	Merozoite	conserved Plasmodium protein, unknown function	null	null	nucleotide binding
Mal-05	PFE0805w	6133	84.7919	29	29	0.0011026	0.0010557	0.147601	-0.383837	-0.232582	667484	674859	Merozoite	cation-transporting ATPase 1	null	ATP biosynthetic process, cation transport	ATP binding, ATPase activity, coupled to transmembrane movement of ions, phosphorylative mechanism, cation transmembrane transporter activity
Mal-12	PFL0865w	1370	94.3526	8	8	0.0013458	0.0012763	0.145903	-0.159287	-0.0641704	700524	702204	Early Schizogony	conserved protein, unknown function	null	null	null
Mal-05	PFE0770w	2091	97.0752	3	3	0.0003348	0.0003124	0.144537	-0.443374	-0.274699	637426	640379	Gametocyte	conserved Plasmodium protein, unknown function	null	null	null
Mal-13	MAL13P1.261	981	100	3	3	0.0007142	0.0006667	0.143672	0.880853	0.685304	2063645	2065098	Gametocyte	conserved Plasmodium protein, unknown function	null	null	ATP binding, hydrolase activity
Mal-11	PF11_0511	547	100	16	16	0.0065247	0.0062298	0.141711	1.6085	1.22368	1985867	1986433	Early Trophozoite	Plasmodium exported protein, unknown function	HMM: MIFTNFKILSIEILVFLLLLLHIDKPK, NN: MIFTNFKILSIEILVFLLLLLHIDKPK	null	null
Mal-10	PF10_0257	982	93.8815	4	5	0.0009178	0.0008623	0.13893	-0.159413	-0.0709151	1098453	1099880	Early Trophozoite	conserved Plasmodium protein, unknown function	null	null	null
Mal-10	PF10_0341	2962	98.438	42	42	0.0032882	0.0031657	0.132168	-0.491123	-0.316839	1386646	1389627	Late Ring	U2 snRNA/tRNA pseudouridine synthase, putative	null	pseudouridine synthesis	RNA binding, pseudouridine synthase activity
Mal-08	MAL8P1.206	809	88.9989	10	10	0.0028869	0.0027596	0.131883	0.784456	0.671975	1345476	1346558	Early Trophozoite	Plasmodium exported protein, unknown function	HMM: MMRILYTNVFLFIAVLFCILSPGN, NN: MMRILYTNVFLFIAVLFCILSPGNNPL	null	null
Mal-06	PFF1145c	5894	100	10	10	0.0003866	0.0003694	0.130455	0.136487	0.145685	963742	970956	Merozoite	protein kinase, putative	null	protein amino acid phosphorylation	ATP binding, protein kinase activity, protein serine/threonine kinase activity, protein tyrosine kinase activity
Mal-06	PFF1120c	624	100	7	7	0.0026256	0.0025045	0.127969	-0.315619	-0.204235	947597	948645	Late Trophozoite	conserved Apicomplexan protein, unknown function	HMM: MFRFYQLIIGILLIFYFLEKYNITFCK, NN: MFRFYQLIIGILLIFYFLEKYNITFCK	null	calcium ion binding, protein binding
Mal-09	PFI1205c	3305	87.1572	4	4	0.0002838	0.0002702	0.114188	1.00444	0.853856	993301	997665	Gametocyte	conserved Plasmodium membrane protein, unknown function	null	null	protein binding
Mal-01	PFA0625w	4360	93.4019	109	112	0.0059163	0.005735	0.112772	0.460535	0.395031	496393	501225	Merozoite	surface-associated interspersed gene 1.1 (SURFIN 1.1)	null	null	null
Mal-04	PFD0830w	1827	100	3	3	0.0003852	0.0003666	0.104619	0.891692	0.762163	755069	756895	Late Trophozoite	bifunctional dihydrofolate reductase-thymidylate synthase	null	dTMP biosynthetic process, glycine biosynthetic process, nucleotide biosynthetic process, one-carbon metabolic process, oxidation reduction	dihydrofolate reductase activity, thymidylate synthase activity
Mal-13	PF13_0259	699	100	3	3	0.0009829	0.0009343	0.104563	-0.443422	-0.287225	1980154	1981342	Early Ring	cytidine and deoxycytidylate deaminase, putative	null	null	hydrolase activity, zinc ion binding
Mal-06	PFF1420w	2057	79.3596	7	7	0.0007897	0.0007597	0.104475	-0.315619	-0.213047	1205191	1207782	null	phosphatidylcholine-sterol acyltransferase precursor, putative	HMM: MSSILLFFVVFQYLLISFSG, NN: MSSILLFFVVFQYLLISFSG	entry into host cell, lipid metabolic process	hydrolase activity, lipase activity, phosphatidylcholine-sterol O-acyltransferase activity
Mal-03	PFC0050c	2412	100	16	16	0.0014571	0.0014083	0.103638	0.210538	0.19338	66136	68595	Merozoite	acyl-CoA synthetase	HMM: MGKVFTIYVFVIYLIYIRPNVSQ, NN: MGKVFTIYVFVIYLIYIRPNVSQ	fatty acid metabolic process	AMP binding, long-chain fatty acid-CoA ligase activity
Mal-07	MAL7P1.208	1678	71.162	11	11	0.0015149	0.0014635	0.102262	0.290664	0.269367	394420	396777	Early Schizogony	rhoptry-associated membrane antigen	HMM: MNVLLLSLLVVQNIVTY, NN: MNVLLLSLLVVQNIVTY	attachment of GPI anchor to protein, cell-cell adhesion	null
Mal-06	PFF0330w	4437	96.1638	4	4	0.0002103	0.0002013	0.101744	-0.0978373	-0.0427299	282045	287013	Early Ring	coatomer alpha subunit, putative	null	intracellular protein transport, vesicle-mediated transport	protein binding, structural molecule activity
Mal-10	PF10_0254	884	96.9298	3	3	0.0007726	0.0007364	0.0987412	0.878665	0.670617	1091434	1093853	Gametocyte	conserved Plasmodium protein, unknown function	null	null	ATP binding, actin binding, calmodulin binding, motor activity
Mal-06	PFF0085w	837	100	5	5	0.0013879	0.0013337	0.0984827	1.09679	0.919481	70945	71932	Late Trophozoite	Plasmodium exported protein (PHISTa), unknown function, pseudogene	null	null	nucleotide binding
Mal-13	MAL13P1.124	4225	95.3294	9	9	0.0004716	0.0004553	0.0966595	-0.0305038	0.012771	938868	943771	Early Schizogony	conserved Plasmodium protein, unknown function	null	cell cycle, cell division, mitosis	microtubule binding
Mal-10	PF10_0345	790	100	7	7	0.0021769	0.0021091	0.0900681	-1.68393	-1.17053	1404192	1405256	Late Schizogony	merozoite surface protein 3	HMM: MKSFINITLSLFLLHLYIYINNVASK, NN: MKSFINITLSLFLLHLYIYINNVASK	entry into host cell	null
Mal-04	PFD0872w	13069	88.9835	53	53	0.0009288	0.0009054	0.0894089	-1.30758	-0.951229	800808	816685	Gametocyte	conserved Plasmodium protein, unknown function	null	translation, translational initiation	GTP binding, translation initiation factor activity
Mal-08	MAL8P1.108	912	100	3	3	0.0007434	0.0007133	0.0844859	0.878391	0.660996	535590	537740	Early Ring	protein phosphatase, putative	null	protein amino acid dephosphorylation	protein serine/threonine phosphatase activity
Mal-13	PF13_0238	2114	96.928	3	3	0.0003298	0.0003168	0.0844715	-0.413038	-0.306368	1724848	1727028	Merozoite	kelch protein, putative	null	potassium ion transport	protein binding, voltage-gated potassium channel activity
Mal-13	PF13_0355	2370	100	4	4	0.0003892	0.0003752	0.0843711	-0.102868	-0.0470469	2697562	2701110	Merozoite	secreted ookinete protein, putative	HMM: MKLNTLISFFSFVCLFFRVLSCE, NN: MKLNTLISFFSFVCLFFRVLSCE	null	null
Mal-08	MAL8P1.161	630	100	5	6	0.0017822	0.0017215	0.083308	-0.880983	-0.610677	80947	81766	Late Ring	Plasmodium exported protein (hyp7), unknown function	HMM: MYFFFYKTIIYYILISISLKYNNCN, NN: MYFFFYKTIIYYILISISLKYNNCN	null	null
Mal-08	MAL8P1.66	666	100	11	12	0.0037291	0.0036248	0.0826716	0.853903	0.648436	846351	848478	Gametocyte	conserved Plasmodium protein, unknown function	HMM: MRIIKYIFFAFIILALFVCAL, NN: MRIIKYIFFAFIILALFVCAL	null	hydrolase activity
Mal-14	PF14_0204	3265	85.6955	18	18	0.0012604	0.0012308	0.0755897	0.0403591	0.0621645	870945	874706	Merozoite	conserved Plasmodium protein, unknown function	null	null	null
Mal-10	PF10_0308	2861	100	5	5	0.0003924	0.0003806	0.0737098	1.08689	0.811868	1264972	1268783	Gametocyte	OTU-like cysteine protease, putative	null	null	null
Mal-04	PFD1185w	852	100	9	9	0.0024154	0.0023583	0.067806	1.35205	1.09934	1131406	1132429	Late Ring	Plasmodium exported protein (PHISTa), unknown function	null	null	null
Mal-02	PFB0340c	2702	100	8	8	0.0006463	0.0006305	0.0656629	-0.199733	-0.121607	303593	307027	Early Schizogony	serine repeat antigen 5	HMM: MKSYISLFFILCVIFNKNVIKCTGE, NN: MKSYISLFFILCVIFNKNVIKCT	immunoglobulin production, proteolysis, regulation of immune response	cysteine-type peptidase activity
Mal-11	PF11_0161	1449	100	41	42	0.0063639	0.0062496	0.0619419	0.468609	0.368122	581249	582697	Early Trophozoite	cysteine proteinase falcipain 2b	null	proteolysis	cysteine-type endopeptidase activity
Mal-08	MAL8P1.122	717	100	7	7	0.0022304	0.0021796	0.0616337	1.24173	1.01547	422615	423762	Early Ring	ubiquitin regulatory protein, putative	null	null	null
Mal-09	PFI0520w	1603	98.223	3	3	0.0004288	0.0004178	0.0542509	0.891692	0.744479	491266	492897	Late Schizogony	actin-like protein, putative	null	null	protein binding
Mal-13	PF13_0054	891	97.0588	3	3	0.0007705	0.0007517	0.0517325	-0.413038	-0.317863	445813	446860	Early Trophozoite	conserved Plasmodium protein, unknown function	null	null	null
Mal-13	PF13_0258	4814	88.7537	6	6	0.0002839	0.0002783	0.0513296	1.17469	0.961364	1973600	1979023	Gametocyte	serine/threonine protein kinase	null	protein amino acid phosphorylation	ATP binding, protein kinase activity, protein serine/threonine kinase activity, protein tyrosine kinase activity
Mal-04	PFD0445c	6928	100	17	17	0.0005387	0.0005301	0.0492553	-0.114777	-0.06399	434561	442264	Late Schizogony	conserved Plasmodium protein, unknown function	HMM: MVIIYIYFLVCSIIIRYVKTR, NN: MVIIYIYFLVCSIIIRYVKTR	null	null
Mal-12	PFL0105w	1016	100	3	3	0.0006538	0.0006381	0.0491401	-0.452289	-0.31397	113787	115923	Gametocyte	conserved Plasmodium protein, unknown function	null	null	null
Mal-07	MAL7P1.19	10740	88.9809	65	65	0.0013694	0.0013512	0.0473083	-0.852005	-0.621926	271348	284452	Early Ring	ubiquitin transferase, putative	null	protein modification process	acid-amino acid ligase activity, binding
Mal-02	PFB0200c	1218	100	7	7	0.0013056	0.0012831	0.0464319	-0.315619	-0.234818	198353	199570	Late Ring	aspartate aminotransferase	null	biosynthetic process, cellular amino acid metabolic process	pyridoxal phosphate binding, transaminase activity
Mal-05	PFE0605c	1869	100	10	10	0.0011625	0.0011437	0.0454799	0.751931	0.564324	529932	531899	Late Ring	glutathione synthetase	null	glutathione biosynthetic process, response to oxidative stress	ATP binding, glutathione synthase activity
Mal-09	PFI1310w	2520	100	3	3	0.0002711	0.0002658	0.041659	0.891692	0.740059	1089901	1092420	Late Trophozoite	NAD synthase, putative	null	NAD biosynthetic process	ATP binding, NAD+ synthase (glutamine-hydrolyzing) activity
Mal-14	PF14_0291	3100	100	18	18	0.0012712	0.0012544	0.04118	-0.855278	-0.602718	1224282	1227959	Early Ring	conserved Plasmodium protein, unknown function	null	null	null
Mal-04	PFD0090c	936	100	8	9	0.0018475	0.0018205	0.0389166	-0.199475	-0.131566	121052	122509	Early Trophozoite	Plasmodium exported protein (PHISTa), unknown function	null	rRNA processing, ribosome biogenesis	ATP binding, ATP-dependent helicase activity, RNA binding, helicase activity
Mal-08	PF08_0024	896	97.6035	11	11	0.0027761	0.0027408	0.0374129	0.8652	0.697596	1102959	1103876	Gametocyte	conserved Plasmodium protein, unknown function	HMM: MRNIIFLFCLILFLVCFCQGH, NN: MRNIIFLFCLILFLVCFCQGH	null	null
Mal-10	PF10_0007	228	100	5	5	0.0047599	0.0046876	0.0358882	-0.907309	-0.64787	54543	54770	Late Schizogony	Plasmodium exported protein, unknown function, pseudogene	null	null	null
Mal-04	PFD0085c	2578	88.4088	25	25	0.0021852	0.002165	0.0305361	-0.0946468	-0.060237	114830	117745	Merozoite	acyl-CoA synthetase, PfACS6	HMM: MNIIFTVCTFFIYLIFVIGY, NN: MNIIFTVCTFFIYLIFVIGYVTQINGR	fatty acid transport, metabolic process	long-chain fatty acid-CoA ligase activity
Mal-14	PF14_0274	2074	92.7964	5	5	0.0005447	0.0005382	0.0293657	0.133891	0.11857	1164274	1166508	Early Ring	diphthamide synthesis protein, putative	null	null	null
Mal-09	PFI1720w	1166	100	7	7	0.0012893	0.0012748	0.0288834	-0.397573	-0.27972	1405181	1407011	Merozoite	gametocytogenesis-implicated protein	null	null	null
Mal-03	PFC0500w	1830	100	7	7	0.0008209	0.0008119	0.0283027	-1.21071	-0.870969	503330	505521	Gametocyte	conserved protein, unknown function	null	null	null
Mal-02	PFB0675w	3591	93.394	9	10	0.0005347	0.0005302	0.0228332	-1.43328	-1.03439	605045	609325	Late Ring	conserved Plasmodium membrane protein, unknown function	null	null	null
Mal-14	PF14_0729	534	100	5	5	0.0021066	0.0020904	0.0187324	1.09679	0.890404	3131039	3131572	Late Schizogony	early transcribed membrane protein 14.2	HMM: MKLIKVYVFLFIMLMIGLLGCG, NN: MKLIKVYVFLFIMLMIGLLGCG	null	null
Mal-14	PF14_0527	1774	96.7812	10	10	0.001265	0.0012585	0.0147837	0.170689	0.14083	2259401	2261233	Late Schizogony	conserved Plasmodium protein, unknown function	null	DNA recombination, mismatch repair, response to DNA damage stimulus	DNA binding, flap endonuclease activity, single-stranded DNA specific 5'-3' exodeoxyribonuclease activity
Mal-11	PF11_0431	1515	100	6	6	0.0008449	0.0008405	0.0129126	-0.631265	-0.454321	1676252	1677766	Gametocyte	inner membrane complex protein 1b, putative	null	null	structural constituent of cytoskeleton
Mal-04	MAL4_tRNA_Ala1	616	100	40	43	0.0140354	0.0139818	0.0127451	0.84126	0.615837	524619	524690
Mal-14	PF14_0115	1905	100	5	5	0.0005656	0.0005629	0.0111149	0.0896683	0.0687723	475249	477297	Early Schizogony	conserved Plasmodium protein, unknown function	null	protein amino acid methylation	protein methyltransferase activity
Mal-12	PFL2565w	543	100	8	8	0.0032969	0.0032892	0.0063756	-0.126656	-0.0984485	2175313	2176071	Early Ring	Plasmodium exported protein (PHISTa), unknown function	HMM: MKNVYFNRSFKFLCLTVCLILTIYSS, NN: MKNVYFNRSFKFLCLTVCLILTIYSS	null	metal ion binding, transferase activity
Mal-14	PF14_0412	2271	92.3171	5	5	0.0004928	0.0004915	0.0063268	0.133891	0.11017	1776901	1779549	Late Trophozoite	conserved Plasmodium protein, unknown function	null	null	null
Mal-08	PF08_0132	4164	99.2847	7	7	0.000376	0.0003753	0.0049723	0.463055	0.371925	147210	151403	Early Trophozoite	glutamate dehydrogenase, putative	null	glutamate metabolic process, oxidation reduction	binding, glutamate dehydrogenase activity
Mal-07	MAL7P1.5	630	88.9831	37	37	0.0131169	0.0131117	0.0013437	0.321453	0.245928	126425	127236	Late Ring	Pfmc-2TM Maurer's cleft two transmembrane protein	HMM: MFHYIYKIYIFTIILCASNLF, NN: MFHYIYKIYIFTIILCASNLF	translocation of peptides or proteins into host	null
Mal-05	PFE1240w	2814	100	5	5	0.0003794	0.0003797	-0.0014901	1.07925	0.782307	1027391	1030357	Early Ring	tRNA-YW synthesizing protein, putative	null	Mo-molybdopterin cofactor biosynthetic process	4 iron, 4 sulfur cluster binding, GTP binding, catalytic activity, iron ion binding
Mal-05	PFE0340c	1939	83.0763	13	14	0.0016099	0.0016119	-0.0038074	0.0915906	0.0702813	288776	291055	Gametocyte	rhomboid protease ROM4	null	signal peptide processing	peptidase activity, serine-type endopeptidase activity
Mal-14	PF14_0346	2533	98.8681	3	3	0.0002636	0.0002644	-0.0061903	-0.413038	-0.338199	1490597	1494157	Early Schizogony	cGMP-dependent protein kinase	null	protein amino acid phosphorylation, regulation of protein amino acid phosphorylation	ATP binding, cAMP-dependent protein kinase regulator activity, cGMP-dependent protein kinase activity, protein tyrosine kinase activity
Mal-07	PF07_0059	969	100	3	3	0.0006883	0.0006912	-0.0087087	-0.413038	-0.339083	728827	729795	Early Ring	4-nitrophenylphosphatase	null	metabolic process	4-nitrophenylphosphatase activity
Mal-09	PFI1755c	840	85.6269	6	6	0.001587	0.0015947	-0.0122817	0.315282	0.248381	1436676	1437970	Early Ring	ring-exported protein 3	null	null	null
Mal-02	PFB0295w	1416	100	3	3	0.0004698	0.000473	-0.0137454	-0.413038	-0.340851	271594	273009	Early Ring	adenylosuccinate lyase	null	IMP biosynthetic process, purine nucleotide metabolic process	N6-(1,2-dicarboxyethyl)AMP AMP-lyase (fumarate-forming) activity
Mal-13	MAL13P1.147	813	100	3	3	0.0007749	0.0007805	-0.0140701	-0.478084	-0.353026	1237401	1238630	Merozoite	conserved Plasmodium protein, unknown function	null	null	nucleotide binding
Mal-07	PF07_0107	2023	100	12	12	0.0012663	0.001273	-0.0149841	0.349165	0.248355	1148942	1151498	Early Ring	Plasmodium exported protein, unknown function	null	null	null
Mal-11	PF11_0440	841	94.0716	3	3	0.0007901	0.0007964	-0.0162638	-0.413038	-0.341736	1713078	1713971	Gametocyte	conserved Plasmodium protein, unknown function	null	null	null
Mal-11	PF11_0466	2545	97.1745	13	13	0.0011342	0.0011404	-0.0162914	-0.530014	-0.422834	1807356	1810123	Late Trophozoite	transporter, putative	HMM: MRNYGLLHFLLVLLLLNLSIKSK, NN: MRNYGLLHFLLVLLLLNLSIKSK	transport	ATP binding, ATPase activity, coupled to transmembrane movement of substances, transporter activity
Mal-04	PFD0240c	1137	100	6	6	0.0011681	0.0011781	-0.0215907	-0.544123	-0.444502	273709	274845	Late Schizogony	6-cysteine protein	HMM: MKGVIFCLVVLLWRQAWVSSK, NN: MKGVIFCLVVLLWRQAWVSSK	null	null
Mal-06	PFF1105c	1584	100	4	4	0.0005581	0.0005638	-0.0226983	-1.20011	-0.979445	937066	938649	null	chorismate synthase	null	aromatic amino acid family biosynthetic process, chorismate biosynthetic process, shikimate biosynthetic process	FMN binding, chorismate synthase activity
Mal-12	PFL2525c	1137	100	3	3	0.0005635	0.00057	-0.0230923	-0.452611	-0.335112	2145251	2146601	Early Ring	Plasmodium exported protein, unknown function	null	null	null
Mal-08	PF08_0113	3092	97.7862	5	5	0.0003575	0.000361	-0.0238011	1.09679	0.874896	364381	367542	Merozoite	vacuolar proton translocating ATPase subunit A, putative	null	ATP synthesis coupled proton transport, hydrogen transport	electron carrier activity, hydrogen ion transporting ATP synthase activity, rotational mechanism, proton-transporting ATPase activity, rotational mechanism
Mal-14	PF14_0198	2535	96.0227	3	3	0.0002612	0.0002642	-0.023819	-0.413038	-0.344388	846533	849172	Early Trophozoite	glycine-tRNA ligase, putative	HMM: MIIIVIFLLSMFFFENKTYCF, NN: MIIIVIFLLSMFFFENKTYCF	glycyl-tRNA aminoacylation, translation	ATP binding, glycine-tRNA ligase activity
Mal-12	PFL1810w	1317	100	7	7	0.0011758	0.0011866	-0.0240494	-0.315619	-0.261255	1558898	1560612	Merozoite	conserved Plasmodium protein, unknown function	null	null	hydrolase activity, zinc ion binding
Mal-13	MAL13P1.97	588	100	3	3	0.0010912	0.0011065	-0.0277425	-0.448059	-0.333016	766636	767971	null	conserved Plasmodium protein, unknown function	null	null	null
Mal-10	PF10_0298	1182	100	4	4	0.0007138	0.0007232	-0.0281266	0.98531	0.70608	1244213	1245394	Early Trophozoite	26S proteasome regulatory subunit, putative	null	ubiquitin-dependent protein catabolic process	endopeptidase activity
Mal-10	PF10_0100	345	96.6387	3	3	0.0018597	0.0018874	-0.0294938	-0.447013	-0.33554	414731	415327	Merozoite	conserved Plasmodium protein, unknown function	null	transport	null
Mal-06	PFF1495w	1135	100	14	14	0.002673	0.0027001	-0.0300049	0.555611	0.392671	1288240	1290808	Gametocyte	conserved Plasmodium protein, unknown function	null	null	ATP binding, actin binding, calmodulin binding, motor activity
Mal-05	PFE1150w	4189	98.3333	10	10	0.0005271	0.000533	-0.0312197	-0.443078	-0.362798	957885	962144	Merozoite	multidrug resistance protein	null	response to drug, transport	ATP binding, ATPase activity, coupled to transmembrane movement of substances, drug transmembrane transporter activity
Mal-13	MAL13P1.157	3099	85.4425	10	10	0.0007125	0.0007204	-0.0312197	0.170689	0.123023	1265335	1268961	Late Trophozoite	conserved Plasmodium protein, unknown function	null	null	null
Mal-11	PF11_0123	2251	100	3	3	0.0002833	0.0002879	-0.0323513	-0.452653	-0.337616	452459	454861	Early Ring	conserved Plasmodium protein, unknown function	null	null	null
Mal-01	PFA0715c	633	100	6	6	0.002011	0.0020403	-0.0354933	0.277523	0.189156	571206	571993	Merozoite	Plasmodium exported protein (hyp7), unknown function	HMM: MYSCFYKTIIYFILISIFLKYNNCN, NN: MYSCFYKTIIYFILISIFLKYNNCN	null	nucleotide binding
Mal-13	MAL13P1.285	5567	92.1841	8	8	0.0003166	0.0003208	-0.0360294	-1.5536	-1.25096	2294233	2300527	Late Schizogony	patatin-like phospholipase, putative	HMM: MVKNVYIYFVYLVYLFHMFSLSL, NN: MVKNVYIYFVYLVYLFHMFSLSL	lipid metabolic process	null
Mal-14	PF14_0341	1740	100	3	3	0.0003781	0.0003849	-0.0364109	-0.413038	-0.348809	1458074	1459813	Early Trophozoite	glucose-6-phosphate isomerase	null	gluconeogenesis, glycolysis, pentose-phosphate shunt	glucose-6-phosphate isomerase activity
Mal-04	PFD0310w	474	100	3	3	0.0013281	0.0013531	-0.03654	0.871937	0.625615	335693	336166	Gametocyte	sexual stage-specific protein precursor	HMM: MNIRKFIPSLALMLIFFAFANLVLSD, NN: MNIRKFIPSLALMLIFFAFANLVLSD	null	null
Mal-13	PF13_0305	1271	100	11	11	0.0018819	0.0019072	-0.0382817	0.856648	0.605415	2265234	2266565	Early Trophozoite	elongation factor 1-alpha	null	translational elongation	GTP binding, GTPase activity, translation elongation factor activity
Mal-01	PFA0135w	831	100	5	5	0.0013213	0.0013433	-0.0397512	1.09679	0.869081	124752	125719	Merozoite	merozoite-associated tryptophan-rich antigen, putative	HMM: MIFHKCFKICSLSCTVLWVTAISSI, NN: MIFHKCFKICSLSCTVLWVTAI	null	null
Mal-05	PFE0740c	2595	95.6858	10	10	0.0008478	0.0008603	-0.0416751	0.784456	0.604798	615280	617991	Late Ring	kinase, putative	null	null	inositol trisphosphate 3-kinase activity
Mal-06	PFF0450c	1041	95.8564	6	6	0.001238	0.00126	-0.043637	-0.580255	-0.43357	388911	390744	Early Ring	Zn2 or Fe2 permease	HMM: MDLLFAKIICIGIFLVVTTFGC, NN: MDLLFAKIICIGIFLVVTTFGC	metal ion transport, transport	metal ion transmembrane transporter activity, transporter activity
Mal-05	PFE0155w	2700	90.3917	17	17	0.0013859	0.0014057	-0.0438324	-1.31023	-1.03905	130453	133392	Gametocyte	conserved Plasmodium protein, unknown function	null	DNA replication	ATP binding, nucleoside-triphosphatase activity
Mal-11	PF11_0513	1718	100	22	22	0.0026794	0.0027176	-0.0438787	0.274294	0.180331	2001547	2003310	Merozoite	DnaJ protein, putative	null	protein folding	heat shock protein binding, unfolded protein binding
Mal-06	PFF1030w	1998	100	4	4	0.0004233	0.0004325	-0.0468171	0.990084	0.700836	873807	876188	Early Ring	mRNA binding Pumilio-homology domain protein, putative	null	null	RNA binding
Mal-04	PFD0100c	6075	93.75	200	202	0.0073152	0.0074234	-0.0526213	0.859451	0.615668	134169	140925	Late Schizogony	surface-associated interspersed gene 4.1, (SURFIN4.1)	null	null	null
Mal-07	PF07_0125	2553	97.9287	3	3	0.0002555	0.0002623	-0.0540396	-0.413038	-0.354998	1338289	1340895	Gametocyte	tRNA pseudouridine synthase D, putative	null	pseudouridine synthesis	RNA binding, pseudouridine synthase activity
Mal-09	PFI1015w	1522	100	8	8	0.0011001	0.0011232	-0.0541908	-0.936426	-0.698083	849505	851286	Late Schizogony	conserved Plasmodium protein, unknown function	null	lipid transport	null
Mal-13	MAL13P1.254	756	96.1832	5	5	0.0014426	0.0014765	-0.0557013	1.09679	0.863266	2017681	2018638	null	conserved Plasmodium protein, unknown function	HMM: MNRIYLFVFLFVCCFVSSVIGM, NN: MNRIYLFVFLFVCCFVSSVIGM	null	null
Mal-14	PF14_0576	627	100	4	4	0.0013536	0.0013888	-0.0561756	0.993437	0.6991	2461257	2463040	Gametocyte	ubiquitin carboxyl-terminal hydrolase isozyme L3	null	protein deneddylation, protein deubiquitination, ubiquitin-dependent protein catabolic process	ubiquitin binding, ubiquitin thiolesterase activity
Mal-01	PFA0670c	732	100	6	6	0.0016942	0.0017395	-0.0633731	0.262687	0.168951	538831	539747	Early Ring	Plasmodium exported protein (hyp8), unknown function	HMM: MNIYIRTIFFAPFICLLIFSSNHGL, NN: MNIYIRTIFFAPFICLLIFSSNHGL	null	null
Mal-04	PFD0990w	762	95.1311	8	8	0.0022894	0.0023439	-0.0634679	0.586819	0.443255	936320	937120	Gametocyte	ribosome recycling factor, putative	null	regulation of translation, translation	null
Mal-11	PF11_0162	1479	100	4	4	0.0005867	0.0006038	-0.0641789	1.00444	0.789947	584327	585805	Merozoite	cysteine proteinase falcipain 3	null	hemoglobin catabolic process, proteolysis	cysteine-type endopeptidase activity
Mal-08	MAL8P1.136	2062	86.9309	3	3	0.0003064	0.0003168	-0.0659462	-0.443257	-0.342041	323495	326686	Late Ring	conserved Plasmodium protein, unknown function	null	null	null
Mal-02	PFB0070w	471	100	3	3	0.0013727	0.001422	-0.0716682	0.891692	0.700271	69088	69771	Late Ring	Plasmodium exported protein (hyp10), unknown function	HMM: MSCNYIKLSLFSIVLCIFIITHKLCL, NN: MSCNYIKLSLFSIVLCIFIITHKLCLE	null	null
Mal-07	MAL7P1.81	984	100	4	4	0.0008785	0.0009075	-0.072475	-1.20011	-0.99728	787446	788872	Early Trophozoite	eukaryotic translation initiation factor 3 37.28 kDa subunit, putative	null	regulation of translational initiation	translation initiation factor activity
Mal-09	PFI0086w	774	100	3	3	0.0008332	0.0008653	-0.076705	0.891692	0.698502	84624	85574	null	Plasmodium exported protein, unknown function	null	null	null
Mal-14	PF14_0302	2397	82.7122	3	3	0.0002687	0.0002794	-0.0792234	0.891692	0.697618	1263768	1266665	Late Schizogony	conserved Plasmodium protein, unknown function
Mal-10	PF10_0377	804	95.7143	6	6	0.0016123	0.0016661	-0.0820991	0.315282	0.222538	1554528	1555367	Merozoite	Plasmodium exported protein, unknown function	null	null	ATP binding
Mal-02	PFB0732c	3220	99.3827	6	6	0.0003936	0.0004073	-0.0838887	0.29335	0.183382	664984	668532	Early Trophozoite	conserved Plasmodium protein, unknown function	null	null	null
Mal-09	PFI1230c	918	88.1844	7	9	0.0016469	0.0017024	-0.0862388	-1.87297	-1.52917	1014468	1015508	Gametocyte	conserved Plasmodium protein, unknown function	HMM: MEERKWSYIMVSVIFYLCYFFYFLTYSY, NN: MEERKWSYIMVSVIFYLCYFFYFLTYSY	null	null
Mal-10	PF10_0281	1324	99.9245	5	5	0.0007677	0.0007987	-0.0897881	0.0743827	0.0236706	1181003	1182499	Late Schizogony	merozoite TRAP-like protein	HMM: MKKTILNLYLINILFALSDVKGI, NN: MKKTILNLYLINILFALSDVKGI	entry into host cell	null
Mal-01	PFA0145c	1848	98.2456	3	3	0.000345	0.0003624	-0.0993705	0.891692	0.690545	129194	131074	Early Trophozoite	aspartyl-tRNA synthetase	null	aspartyl-tRNA aminoacylation, translation	ATP binding, aspartate-tRNA ligase activity, nucleic acid binding, protein homodimerization activity
Mal-13	MAL13P1.151	6329	99.4969	10	10	0.0003278	0.0003401	-0.100064	-1.15261	-0.870454	1174392	1181033	Late Trophozoite	conserved Plasmodium protein, unknown function	null	null	null
Mal-13	PF13_0016	669	100	9	9	0.0027592	0.0028657	-0.1002	-0.0353949	-0.0622604	159226	160117	Early Trophozoite	methyltransferase-like protein, putative	null	methylation	N-methyltransferase activity, nucleic acid binding
Mal-14	PF14_0363	4977	100	29	29	0.0012094	0.0012503	-0.105728	-0.196488	-0.186089	1550032	1556473	Late Schizogony	metacaspase-like protein	null	null	null
Mal-09	PFI1730w	4023	100	20	20	0.0010728	0.0011099	-0.106535	0.576017	0.403184	1413829	1419743	Early Schizogony	cytoadherence linked asexual protein 9	HMM: MIIWFIQPTIFYIIFILARNIQCT, NN: MIIWFIQPTIFYIIFILARNIQCT	cell-cell adhesion	null
Mal-09	PFI0885w	489	100	5	5	0.0021167	0.0022175	-0.107202	1.08523	0.750522	747163	748189	Gametocyte	cytochrome b5-like heme/steroid binding protein, putative	null	null	heme binding
Mal-04	PFD1060w	7911	90.4321	39	40	0.0010927	0.0011288	-0.109026	-0.397434	-0.349618	1033769	1042393	Early Ring	u5 small nuclear ribonucleoprotein-specific protein, putative	null	RNA splicing, via transesterification reactions	ATP binding, ATP-dependent RNA helicase activity, nucleic acid binding
Mal-13	MAL13P1.268	1686	100	34	37	0.0047401	0.0048994	-0.110031	1.22127	0.885097	2110490	2112544	Merozoite	conserved Plasmodium protein, unknown function	HMM: MRVFWVVLCYLDTL, NN: MRVFWVVLCYLDTLVNIL	null	null
Mal-09	PFI1305w	3908	98.0924	11	11	0.0006041	0.0006284	-0.112611	-0.283872	-0.268045	1084686	1088785	Merozoite	conserved Plasmodium membrane protein, unknown function	HMM: MKKYHKKFPNEMNLFLINSIYTLTLLMFLEIFFFLLDGINTF, NN: MKKYHKKFPNEMNLFLINSIYTLTLLMFLEIFFFLLDGINTF	null	null
Mal-06	PFF1445c	3053	100	3	3	0.0002001	0.0002123	-0.114669	-0.45252	-0.364901	1243583	1247222	Late Schizogony	cullin-like protein, putative	null	G1/S transition of mitotic cell cycle, regulation of cell cycle, ubiquitin-dependent protein catabolic process	ubiquitin protein ligase binding
Mal-06	PFF0375c	2292	99.9564	5	5	0.00045	0.0004731	-0.11544	-0.881207	-0.67679	314017	316878	Late Trophozoite	conserved Plasmodium protein, unknown function	null	null	ATP binding, actin binding, calmodulin binding, motor activity
Mal-12	PFL2420w	1929	97.8691	13	13	0.0014443	0.0015046	-0.12002	-0.530014	-0.463915	2067385	2069355	Gametocyte	conserved Plasmodium protein, unknown function	null	null	ATP binding, actin binding, calmodulin binding, motor activity
Mal-05	PFE0390w	360	100	3	3	0.0016958	0.0018076	-0.124079	-0.447809	-0.365387	327656	328530	Early Ring	conserved Plasmodium protein, unknown function	null	transport	null
Mal-10	PF10_0077	1632	100	4	5	0.0005172	0.0005472	-0.124326	-0.0978373	-0.123731	316649	318280	Early Ring	eukaryotic translation initiation factor 3 subunit 7, putative	null	translational initiation	translation initiation factor activity
Mal-04	PFD0590c	5172	89.234	19	19	0.0007878	0.0008202	-0.125159	-0.258598	-0.252069	535089	541382	Early Schizogony	DNA polymerase alpha	null	DNA replication	3'-5' exonuclease activity, DNA binding, DNA-directed DNA polymerase activity, nucleotide binding
Mal-14	PF14_0206	2528	100	11	11	0.0009022	0.0009437	-0.125352	0.253676	0.137821	877386	880247	Gametocyte	conserved Plasmodium protein, unknown function	null	proteolysis	peptidase activity, protein binding, serine-type endopeptidase activity
Mal-05	PFE0480c	1145	100	3	3	0.0005348	0.0005704	-0.12571	-0.443447	-0.359644	405961	407897	Gametocyte	conserved Plasmodium protein, unknown function	null	null	null
Mal-13	MAL13P1.311	2032	100	4	4	0.0004004	0.0004253	-0.128955	-0.13578	-0.140589	2499518	2501791	Late Trophozoite	exonuclease, putative	null	mRNA capping	3'-5' exonuclease activity, mRNA (guanine-N7-)-methyltransferase activity, nucleic acid binding
Mal-10	PF10_0190	1529	99.9346	3	3	0.0003855	0.0004137	-0.13316	-0.481738	-0.396556	800277	803501	Gametocyte	conserved Plasmodium protein, unknown function	null	cell adhesion, phosphate transport	extracellular matrix structural constituent
Mal-14	PF14_0029a	2451	98.7112	10	10	0.0008676	0.0009109	-0.135773	-2.28438	-1.86073	106370	109234	Early Schizogony	conserved Plasmodium protein, unknown function	null	null	null
Mal-12	PFL0950c	4539	97.2365	6	6	0.0002793	0.0002951	-0.136402	-1.40353	-1.17644	785564	790666	Late Ring	aminophospholipid-transporting P-ATPase	null	ATP biosynthetic process, phospholipid transport	ATP binding, ATPase activity, coupled to transmembrane movement of ions, phosphorylative mechanism, magnesium ion binding, phospholipid-translocating ATPase activity
Mal-08	MAL8P1.19	3483	89.2162	15	15	0.0008694	0.0009116	-0.136593	0.600533	0.38238	1168651	1172520	Early Ring	DEAD/DEAH box ATP-dependent RNA helicase, putative	null	null	ATP binding, ATP-dependent helicase activity, helicase activity, nucleic acid binding
Mal-14	PF14_0386	2079	97.6056	5	5	0.0004853	0.0005158	-0.137801	1.08072	0.737862	1660038	1662239	Late Ring	adaptor complexes medium subunit family	null	intracellular protein transport, vesicle-mediated transport	protein binding
Mal-02	PFB0923c	564	100	3	3	0.0010561	0.001137	-0.140778	0.871877	0.59335	813825	814652	Late Ring	Plasmodium exported protein, unknown function	HMM: MNMFFLFIKIFIFSIFTI, NN: MNMFFLFIKIFIFSIFTINLKLTN	null	null
Mal-08	PF08_0096	2503	100	4	4	0.0003218	0.000344	-0.141508	-0.140125	-0.147958	543092	545917	Early Trophozoite	RNA helicase, putative	null	null	ATP binding, ATP-dependent helicase activity, RNA helicase activity, nucleic acid binding
Mal-07	MAL7P1.77	1351	83.7051	8	8	0.0012526	0.001322	-0.143289	-0.126656	-0.155246	772657	774344	Early Trophozoite	conserved Plasmodium protein, unknown function	HMM: MKVWGACFFVALLAGLIKKKVECI, NN: MKVWGACFFVALLAGLIKKKVECI	proteolysis, transcription, RNA-dependent	ATP binding, RNA binding, cysteine-type peptidase activity, endonuclease activity, exonuclease activity, helicase activity, nucleotidyltransferase activity, peptidase activity, zinc ion binding
Mal-13	PF13_0126	4036	98.2952	9	9	0.000453	0.0004783	-0.143298	-2.08037	-1.56166	944476	949486	Late Trophozoite	translation initiation factor EIF-2B subunit related	null	cellular metabolic process	null
Mal-09	PFI1485c	3679	97.0456	3	3	0.0001616	0.0001743	-0.143544	-0.465774	-0.384111	1212444	1216490	Late Schizogony	diacylglycerol kinase, putative	null	activation of protein kinase C activity by G-protein coupled receptor protein signaling pathway, intracellular signaling pathway	diacylglycerol kinase activity
Mal-08	MAL8P1.17	1452	100	3	3	0.0004278	0.0004613	-0.149738	-0.413038	-0.388597	1207860	1209466	Late Trophozoite	protein disulfide isomerase	HMM: MNRKYFSSLFLFLISFVFESFVRSHGD, NN: MNRKYFSSLFLFLISFVFESFVRSH	cell redox homeostasis, protein folding	protein disulfide isomerase activity
Mal-13	PF13_0059	912	100	3	3	0.0006812	0.0007344	-0.149738	-0.413038	-0.388597	476425	477336	Gametocyte	mitochondrial ribosomal protein S15 precursor, putative	null	translation	structural constituent of ribosome
Mal-02	PFB0210c	1487	98.1518	4	4	0.0005605	0.0006005	-0.151288	1.00444	0.758735	205889	207403	Early Ring	hexose transporter	null	high-affinity hexose transport, transmembrane transport	hexose transmembrane transporter activity, monosaccharide transmembrane transporter activity
Mal-10	PF10_0122	1782	100	3	4	0.0003482	0.0003758	-0.152256	0.891692	0.671977	478757	480538	Early Trophozoite	phosphoglucomutase, putative	null	carbohydrate metabolic process	intramolecular transferase activity, phosphotransferases
Mal-14	PF14_0313	3439	100	9	9	0.0005275	0.0005593	-0.153299	-0.717975	-0.576109	1303970	1307773	Gametocyte	conserved Plasmodium protein, unknown function	null	cell cycle, cell division, chromosome segregation	ATP binding, DNA binding
Mal-13	MAL13P1.182	849	100	3	3	0.000707	0.0007663	-0.155167	-0.448129	-0.372791	1478158	1480221	Early Schizogony	conserved Plasmodium protein, unknown function	null	null	null
Mal-10	PF10_0344	2474	100	29	29	0.0023585	0.0024792	-0.155988	-1.12678	-0.876852	1399192	1402893	Late Schizogony	glutamate-rich protein	HMM: MRNLFHITICLVTLNLFILEINAK, NN: MRNLFHITICLVTLNLFILEINAK	null	null
Mal-14	PF14_0698	353	93.3862	5	6	0.0029508	0.0031622	-0.162035	-0.829006	-0.726927	2975052	2975429	Merozoite	conserved Plasmodium protein, unknown function	HMM: MYDFEGYKRLIVKIAFIASTMTFCFSLLLYIVISL, NN: MYDFEGYKRLIVKIAFIASTMTFCFSLLLYIVISL	null	null
Mal-11	PF11_0468	1073	100	6	6	0.0011282	0.0012081	-0.163567	-1.48236	-1.12946	1813416	1814570	Late Trophozoite	bin3, bicoid-interacting 3, putative	null	null	methyltransferase activity
Mal-12	PFL1310c	1998	89.396	4	4	0.0004147	0.000447	-0.163732	-0.0978373	-0.13785	1093534	1095762	Early Trophozoite	DNA helicase 60	null	RNA metabolic process	ATP binding, ATP-dependent RNA helicase activity, RNA binding
Mal-02	PFB0900c	888	100	5	5	0.0011721	0.0012571	-0.163807	0.133891	0.0481387	783721	784826	Merozoite	Plasmodium exported protein (PHISTc), unknown function	null	null	null
Mal-03	PFC0870w	471	100	3	3	0.0012418	0.0013569	-0.167269	-0.469464	-0.399866	814583	815365	Early Trophozoite	elongation factor 1 (EF-1), putative	null	translational elongation	translation elongation factor activity
Mal-05	PFE0415w	972	89.7507	3	3	0.0006332	0.0006891	-0.167367	-0.413038	-0.394786	344931	346744	Merozoite	transcription factor IIb, putative	null	transcription from RNA polymerase II promoter	general RNA polymerase II transcription factor activity
Mal-11	PF11_0067	2277	100	8	8	0.0007357	0.0007844	-0.16948	-0.126656	-0.165185	241184	243460	Merozoite	translocon component PTEX88	HMM: MIYQYIFVLCILLVHVGQCM, NN: MIYQYIFVLCILLVHVGQCM	null	null
Mal-02	PFB0765w	3859	100	10	10	0.0005253	0.0005599	-0.171814	-2.41122	-1.80835	690310	695782	Late Schizogony	conserved Plasmodium protein, unknown function	null	null	ATP binding, actin binding, calmodulin binding, motor activity
Mal-05	PFE0400w	4434	88.2388	4	4	0.0001858	0.0002014	-0.176177	1.00444	0.749818	331680	336704	Early Schizogony	SET domain protein, putative	null	null	zinc ion binding
Mal-14	PF14_0553	1710	100	6	6	0.0007285	0.0007833	-0.178292	0.315282	0.186932	2387722	2389431	Merozoite	cysteine proteinase falcipain 1	null	hemoglobin catabolic process, proteolysis	cysteine-type peptidase activity
Mal-08	PF08_0100	1529	100	8	8	0.0010581	0.0011347	-0.179861	-0.903837	-0.717801	500584	502690	Gametocyte	ruvB-like DNA helicase, putative	null	null	ATP binding, DNA helicase activity, nucleoside-triphosphatase activity
Mal-04	PFD1004c	603	100	11	11	0.0037074	0.0039577	-0.180032	1.43817	0.982561	992282	993323
Mal-02	PFB0440c	1563	99.6176	6	6	0.0007663	0.0008267	-0.180389	1.16206	0.783746	400153	402005	Merozoite	conserved Plasmodium protein, unknown function	null	regulation of transcription, DNA-dependent, transcription	ligase activity, protein binding, zinc ion binding
Mal-06	PFF0945c	4029	95.6553	18	18	0.0009395	0.0009974	-0.182658	-1.16341	-0.979677	820066	824244	Early Trophozoite	acyl-CoA synthetase, PfACS12	null	glyoxylate cycle	catalytic activity, long-chain fatty acid transporter activity, magnesium ion binding, thiamin pyrophosphate binding
Mal-11	PF11_0300	1929	100	6	6	0.0006445	0.0006944	-0.182946	1.17469	0.874646	1118247	1120683	Early Schizogony	conserved Plasmodium protein, unknown function	null	null	null
Mal-03	PFC0940c	2198	99.9091	20	20	0.0018572	0.0019748	-0.186263	-1.3771	-1.0722	886684	889104	Gametocyte	conserved Plasmodium protein, unknown function	null	null	null
Mal-12	PFL0985c	892	93.2079	3	3	0.0006818	0.0007509	-0.190032	-0.413038	-0.402744	818696	819652	Late Trophozoite	conserved protein, unknown function	null	null	null
Mal-12	PFL1265c	1554	100	3	3	0.0003734	0.000414	-0.194931	-0.461379	-0.39797	1059709	1061460	Merozoite	conserved Plasmodium protein, unknown function	null	null	null
Mal-04	PFD0965W	13168	99.0671	98	98	0.0015635	0.0016547	-0.195425	-0.455253	-0.419392	885004	900847	Early Ring	phosphatidylinositol 4-kinase, putative	null	null	phosphotransferase activity, alcohol group as acceptor
Mal-03	PFC0505c	2073	89.857	8	8	0.0007998	0.0008616	-0.195671	0.586819	0.393084	505966	508272	Late Ring	conserved Plasmodium protein, unknown function	null	null	null
Mal-11	PF11_0452	2600	96.2963	8	8	0.0006377	0.0006869	-0.195671	-0.84013	-0.743333	1748436	1751135	Merozoite	conserved Plasmodium protein, unknown function	null	null	hydrolase activity
Mal-07	PF07_0070	969	100	4	4	0.0008416	0.0009216	-0.196917	-1.20011	-1.04187	791746	792714	Early Trophozoite	drug metabolite transporter, putative	HMM: MKNEIIFCTTFILFLISYCF, NN: MKNEIIFCTTFILFLISYCF	transport	transporter activity
Mal-05	PFE0495w	1984	99.9496	3	3	0.0002928	0.0003256	-0.200333	0.875134	0.573722	418136	421425	Gametocyte	conserved Plasmodium protein, unknown function	null	null	null
Mal-07	PF07_0041	1357	98.3333	10	10	0.0015298	0.0016452	-0.200596	-0.443078	-0.428357	515435	516814	Gametocyte	conserved Plasmodium protein, unknown function	null	DNA recombination, DNA repair, SOS response, response to DNA damage stimulus	ATP binding, four-way junction helicase activity, hydrolase activity, sequence-specific DNA binding
Mal-07	PF07_0014	2299	100	8	8	0.0006794	0.0007361	-0.200958	-0.210175	-0.224951	205180	208356	Gametocyte	conserved Plasmodium protein, unknown function	null	null	ATP binding
Mal-11	PF11_0439	1705	100	6	6	0.0006929	0.0007548	-0.201644	-0.612861	-0.514872	1710322	1712169	Late Ring	conserved protein, unknown function	null	null	null
Mal-09	PFI0170w	3807	91.6245	13	13	0.00071	0.0007624	-0.206039	-0.0196337	-0.0970247	162768	166922	Early Ring	conserved Plasmodium protein, unknown function	null	null	ATP binding, protein binding
Mal-07	PF07_0061	5117	100	23	23	0.0009045	0.0009678	-0.207065	-1.38364	-1.08482	731437	738057	Gametocyte	conserved Plasmodium protein, unknown function	HMM: MSHNPASILLFTVQGLLASLTCGL, NN: MSHNPASILLFTVQGLLAS	null	null
Mal-14	PF14_0743	591	100	4	4	0.001373	0.001511	-0.207287	-0.0978373	-0.153456	3175803	3176393	Merozoite	Plasmodium exported protein (hyp15), unknown function	HMM: MNFFYVKIFSLLFVLRICE, NN: MNFFYVKIFSLLFVLRICEVFHTVSEI	null	ATP binding
Mal-14	PF14_0603	968	100	3	3	0.0005942	0.0006646	-0.210346	0.873334	0.565835	2575261	2576271	Early Ring	conserved Plasmodium protein, unknown function	null	transcription from RNA polymerase III promoter	DNA binding, DNA-directed RNA polymerase activity
Mal-02	PFB0325c	2019	100	22	22	0.0021792	0.0023374	-0.212521	-0.436126	-0.402113	290168	292703	Merozoite	serine repeat antigen 8	null	proteolysis	cysteine-type peptidase activity
Mal-12	PFL2460w	1784	98.618	5	5	0.0005706	0.0006257	-0.21343	0.133891	0.0300463	2092073	2094217	Late Schizogony	coronin	null	cellular component movement, cytokinesis, microtubule-based process	actin binding
Mal-10	PF10_0375	1090	100	3	3	0.0005287	0.0005924	-0.214134	-0.457146	-0.399243	1548454	1549730	Early Trophozoite	Plasmodium exported protein, unknown function	null	null	null
Mal-11	PF11_0263	412	100	5	6	0.0024501	0.00269	-0.214735	-0.841995	-0.68319	989474	990660	Late Ring	conserved Plasmodium protein, unknown function	null	null	null
Mal-04	PFD0595c	539	100	44	46	0.0177076	0.0188753	-0.216507	0.441449	0.240371	566507	567535
Mal-10	PF10_0017	832	97.3099	3	3	0.0007202	0.000805	-0.217734	-0.413038	-0.41247	72935	73918	Early Trophozoite	Plasmodium exported protein (PHISTa), unknown function	null	null	nucleotide binding
Mal-10	PF10_0055	1032	100	3	3	0.0005806	0.000649	-0.217734	-0.413038	-0.41247	233286	234474	Late Ring	conserved Plasmodium protein, unknown function	null	null	null
Mal-14	PF14_0225	3836	99.9739	6	6	0.0003094	0.0003392	-0.217896	0.285243	0.132305	942137	946935	Gametocyte	conserved Plasmodium membrane protein, unknown function	null	null	null
Mal-03	PFC0970w	3862	97.5253	9	9	0.0004788	0.0005203	-0.223315	-0.626279	-0.582814	919645	924613	Early Ring	conserved Plasmodium membrane protein, unknown function	null	multicellular organismal development	null
Mal-14	PF14_0094	2101	100	5	5	0.0004664	0.0005161	-0.227148	0.101977	-0.0018094	374800	377106	Merozoite	conserved Plasmodium protein, unknown function	HMM: MNYCTLLTICFFFCLFLTN, NN: MNYCTLLTICFFFCLFLTNVVYE	translation, translational initiation	GTP binding, GTPase activity, translation initiation factor activity
Mal-10	PF10_0021	801	100	5	5	0.0012627	0.0013936	-0.227607	1.09679	0.800588	92574	93527	Early Ring	Plasmodium exported protein (PHISTc), unknown function	HMM: MQPRPCAVFFVAVVFIFLKNAS, NN: MQPRPCAVFFVAVVFIFLKNAS	null	null
Mal-12	PFL1375w	3261	76.7475	4	4	0.0002461	0.0002738	-0.230101	-0.0978373	-0.161631	1153343	1157548	Late Ring	conserved Plasmodium protein, unknown function	null	null	null
Mal-14	PF14_0070	2073	100	4	4	0.0003871	0.0004308	-0.230101	-0.0978373	-0.161631	264403	267074	Early Ring	pre-mRNA splicing factor, putative	null	null	null
Mal-07	PF07_0017	2689	88.6581	9	9	0.0006858	0.0007472	-0.230138	0.0331639	-0.0619226	260097	263129	Gametocyte	phosphoinositide-binding protein, putative	null	cell communication	phosphoinositide binding, protein binding
Mal-13	PF13_0150	6267	86.8607	8	8	0.0002609	0.000285	-0.230593	-1.5536	-1.32479	1218118	1225736	Early Ring	DNA-directed RNA polymerase 3 largest subunit	null	transcription from RNA polymerase III promoter	DNA binding, DNA-directed RNA polymerase activity, ribonucleoside binding, zinc ion binding
Mal-02	PFB0355c	3232	98.2072	34	35	0.0022502	0.0024177	-0.233433	-0.0062813	-0.1043	317596	321163	Late Schizogony	serine repeat antigen 2	HMM: MKFHISFFLILYIVFFKNTIKSE, NN: MKFHISFFLILYIVFFKNTIKSE	immunoglobulin production, proteolysis, regulation of immune response	cysteine-type peptidase activity
Mal-14	PF14_0153	2310	100	4	4	0.0003301	0.0003701	-0.235196	0.985441	0.642457	625486	628249	Late Trophozoite	conserved Plasmodium membrane protein, unknown function	null	null	null
Mal-08	PF08_0047	1629	100	19	19	0.0023019	0.0024928	-0.235493	0.052388	-0.0553706	920151	921992	Merozoite	conserved Plasmodium protein, unknown function	HMM: MEEKLIQTHITLLFYLILLFYLKNFTISF, NN: MEEKLIQTHITLLFYLILLFYLKNFTISF	null	null
Mal-14	PF14_0505	1808	100	6	6	0.0006395	0.0007092	-0.240569	0.269988	0.113416	2176773	2178665	Merozoite	conserved Plasmodium protein, unknown function	null	null	null
Mal-09	PFI0690c	2908	87.8019	22	22	0.0015616	0.001689	-0.243188	-0.683281	-0.629174	601067	604318	Gametocyte	conserved Plasmodium protein, unknown function	null	null	ATP binding, motor activity, protein binding
Mal-14	PF14_0277	3851	90.2085	15	15	0.0007994	0.0008696	-0.247672	-1.18784	-1.02857	1170771	1175235	Early Ring	coatamer beta subunit, putative	null	intracellular protein transport, retrograde vesicle-mediated transport, Golgi to ER	protein binding, structural molecule activity
Mal-14	PF14_0215	1557	100	3	3	0.0003785	0.0004302	-0.247955	-1.71777	-1.48454	906565	908837	Gametocyte	ubiquitin ligase, putative	HMM: MELNMRLYILLSHLGLAFILMYAF, NN: MELNMRLYILLSHLGLAF	ER-associated protein catabolic process, regulation of cell cycle process	ATPase activity, protein binding, zinc ion binding
Mal-14	PF14_0586	972	100	3	3	0.0006064	0.0006891	-0.247955	-1.71777	-1.48454	2493426	2494697	Gametocyte	conserved Plasmodium protein, unknown function	null	null	null
Mal-13	PF13_0151	1134	94.9749	3	3	0.0004904	0.0005615	-0.248796	-0.473936	-0.426294	1216126	1217319	Late Ring	conserved Plasmodium protein, unknown function	null	null	protein binding
Mal-14	PF14_0077	1362	100	3	3	0.0004321	0.0004917	-0.250474	-0.413038	-0.423964	293471	294832	Early Trophozoite	plasmepsin II	null	hemoglobin catabolic process	aspartic-type endopeptidase activity
Mal-11	PF11_0512	2337	100	20	20	0.0016736	0.0018225	-0.252306	0.523911	0.278112	1991356	1994015	Merozoite	ring-infected erythrocyte surface antigen 2	null	protein folding	heat shock protein binding, unfolded protein binding
Mal-04	PFD1175w	1982	100	8	8	0.0007856	0.0008688	-0.253504	-0.183148	-0.222252	1122059	1126043	Early Ring	serine/threonine protein kinase, FIKK family	null	protein amino acid phosphorylation	ATP binding, protein serine/threonine kinase activity
Mal-09	PFI1045w	1424	97.4675	5	5	0.0007017	0.0007839	-0.254191	-1.7919	-1.53624	871816	873440	Late Ring	conserved Plasmodium protein, unknown function	null	null	null
Mal-05	PFE0190c	1757	100	4	4	0.0004349	0.0004919	-0.254728	-1.26177	-0.997427	153889	156057	Late Ring	conserved Plasmodium protein, unknown function	null	null	null
Mal-09	PFI0165c	7510	98.673	35	35	0.0009617	0.0010405	-0.255263	0.465168	0.246719	151699	159540	Early Ring	DEAD/DEAH box helicase, putative	null	null	ATP binding, ATP-dependent helicase activity, helicase activity, nucleic acid binding
Mal-06	PFF1410c	1998	100	3	3	0.0002938	0.0003352	-0.25551	-1.71777	-1.48719	1196042	1198039	Gametocyte	nicotinate phosphoribosyltransferase, putative	null	NAD biosynthetic process, nicotinate nucleotide biosynthetic process	nicotinate phosphoribosyltransferase activity
Mal-13	MAL13P1.15	354	100	3	3	0.0016036	0.001838	-0.255891	-0.447988	-0.406015	158346	158980	Late Trophozoite	conserved Plasmodium protein, unknown function	null	null	hydrolase activity
Mal-11	PF11_0310	1830	100	4	4	0.0004327	0.000488	-0.257064	1.00444	0.720836	1156435	1158264	Late Ring	transporter, putative	null	null	null
Mal-09	PFI0680c	2770	97.8107	16	16	0.0011823	0.0012896	-0.257392	-0.155658	-0.225286	594263	597225	Gametocyte	arginyl-tRNA synthetase, putative	HMM: MLNFLILILLFYILFFDECE, NN: MLNFLILILLFYILFFDECE	arginyl-tRNA aminoacylation, translation	ATP binding, arginine-tRNA ligase activity
Mal-02	PFB0170w	1639	85.9015	5	6	0.0007346	0.0008173	-0.257418	-1.40353	-1.22123	166144	168051	Late Trophozoite	conserved Plasmodium protein, unknown function	null	null	null
Mal-04	PFD0685c	3501	100	22	22	0.0012517	0.0013627	-0.257626	-0.0515014	-0.139761	633874	640107	Late Trophozoite	chromosome associated protein, putative	null	chromosome organization	ATP binding, protein binding
Mal-10	PF10_0313	3128	96.2758	6	7	0.0003847	0.0004282	-0.25897	-1.40353	-1.22181	1285057	1289965	Gametocyte	mitochondrial preribosomal assembly protein rimM precursor, putative	HMM: MIVLSSYKKCLVFSYYILLLWVLKYYMLTCQAI, NN: MIVLSSYKKCLVFSYYILLLWVLKYYMLTCQAI	rRNA processing, ribosome biogenesis	ribosome binding
Mal-13	MAL13P1.56	3258	100	3	3	0.0001797	0.0002056	-0.260547	0.891692	0.633957	501992	505249	Early Trophozoite	M1-family alanyl aminopeptidase	null	proteolysis	aminopeptidase activity, metalloendopeptidase activity, zinc ion binding
Mal-07	MAL7P1.64	1049	97.6723	5	5	0.0009494	0.0010641	-0.26128	0.133891	0.0126001	667836	669118	Late Ring	serpentine receptor, putative	HMM: MAKRHKLKITILSIFFFVIFTGIHTVFTA, NN: MAKRHKLKITILSIFFFVIFTGIHTVFTA	null	null
Mal-04	PFD0460c	2609	100	5	5	0.0003711	0.0004173	-0.262271	0.106451	-0.0100559	447865	451139	Early Trophozoite	conserved Plasmodium protein, unknown function	null	spermidine biosynthetic process	methyltransferase activity, spermidine synthase activity
Mal-02	PFB0405w	9002	95.6845	43	43	0.0009845	0.0010664	-0.262871	-0.238308	-0.294599	370438	379845	Gametocyte	6-cysteine protein	HMM: MKKIITLKNLFLIILVYIFSE, NN: MKKIITLKNLFLIILVYIFSE	pathogenesis	null
Mal-14	PF14_0030	1156	99.5693	6	6	0.0010192	0.0011391	-0.263812	0.297582	0.126013	110114	112475	Gametocyte	conserved Plasmodium protein, unknown function	null	null	nucleotide binding
Mal-05	PFE0900w	807	100	3	3	0.0007233	0.0008299	-0.265584	-0.413038	-0.429269	750659	752433	Gametocyte	conserved protein, unknown function	null	protein ubiquitination	ubiquitin-protein ligase activity
Mal-12	PFL2000w	746	100	6	6	0.001545	0.001732	-0.266205	-1.49022	-1.1804	1774889	1776570	Late Trophozoite	mitochondrial carrier protein, putative	null	transport	binding
Mal-12	PFL1315w	5569	93.7542	8	8	0.0002894	0.0003207	-0.266762	-0.84013	-0.770312	1098120	1104059	Early Trophozoite	potassium channel protein	null	potassium ion transport	calcium-activated potassium channel activity, potassium channel activity
Mal-11	PF11_0453	1135	96.5136	3	3	0.0005135	0.0005901	-0.268102	-1.71777	-1.49161	1751574	1753266	Merozoite	carbohydrate kinase, putative	null	null	null
Mal-08	MAL8P1.15	3027	93.3395	5	5	0.0003277	0.0003688	-0.270141	0.133891	0.0093693	1213409	1216651	Early Trophozoite	conserved Plasmodium protein, unknown function	null	null	null
Mal-10	PF10_0117	2360	99.0764	4	4	0.0003328	0.0003784	-0.273656	-1.20011	-1.06936	463492	467005	Gametocyte	ubiquitin-protein ligase e3, putative	null	DNA repair	DNA binding, protein binding, zinc ion binding
Mal-13	PF13_0351	1001	89.6953	7	7	0.0013962	0.0015612	-0.279717	-1.09429	-0.979447	2663001	2664116	Gametocyte	conserved Plasmodium protein, unknown function	null	null	nucleotide binding
Mal-14	PF14_0428	3282	96.5578	13	13	0.0008017	0.0008843	-0.280252	0.490746	0.274541	1851599	1854997	Early Ring	histidine--tRNA ligase, putative	null	histidyl-tRNA aminoacylation, tRNA aminoacylation for protein translation, translation	ATP binding, histidine-tRNA ligase activity
Mal-04	PFD1030c	4881	94.1551	71	71	0.002988	0.0032475	-0.280581	-0.486081	-0.489806	993740	998800	null	conserved Plasmodium protein, unknown function	null	null	null
Mal-10	PF10_0138	4148	94.9634	9	9	0.0004353	0.0004844	-0.283586	-1.28572	-1.12943	555159	559526	Late Schizogony	conserved Plasmodium protein, unknown function	HMM: MNRIFYFCLFTILFWLSLVSGE, NN: MNRIFYFCLFTILFWLSLVSGE	null	null
Mal-13	PF13_0288	1156	94.4444	3	3	0.0004993	0.0005794	-0.285731	-1.71777	-1.4978	2174972	2176195	Merozoite	conserved Plasmodium protein, unknown function	null	translation, translational initiation	GTP binding, GTPase activity, translation initiation factor activity
Mal-05	PFE1195w	3372	100	3	3	0.0001709	0.0001986	-0.288249	-0.413038	-0.437227	998748	1002119	Merozoite	karyopherin beta	null	NLS-bearing substrate import into nucleus, nucleocytoplasmic transport	protein domain specific binding, protein heterodimerization activity
Mal-08	PF08_0130	3211	95.3951	9	9	0.0005603	0.0006258	-0.292683	-1.28572	-1.13292	168189	171554	Early Ring	rRNA processing WD-repeat protein, putative	null	null	null
Mal-14	PF14_0455	3009	97.8537	8	8	0.0005298	0.0005936	-0.292953	-0.84013	-0.780251	1954544	1957618	Early Trophozoite	multidrug resistance protein 2 (heavy metal transport family)	null	drug transmembrane transport	ATP binding, ATPase activity, coupled to transmembrane movement of substances, metal ion binding, metal ion transmembrane transporter activity
Mal-04	PFD1200c	618	100	38	40	0.0121932	0.0133778	-0.295559	0.0957329	-0.0550257	1138042	1138802	null	Plasmodium exported protein (hyp6), unknown function	HMM: MSKVLIFFTNFLLIYLS, NN: MSKVLIFFTNFLLIYLS	null	ATP binding
Mal-10	PF10_0020	2156	94.0663	7	7	0.0006437	0.0007249	-0.296301	-1.09429	-0.985667	86539	89010	Early Schizogony	alpha/beta hydrolase, putative	null	null	null
Mal-08	PF08_0013	2545	89.8658	7	7	0.000545	0.0006141	-0.297683	-0.315619	-0.363891	1194919	1197750	Gametocyte	conserved Plasmodium membrane protein, unknown function	HMM: MDTSFIGIIISFIGSFFGALGD, NN: MDTSFIGIIISFIGSFFGALGD	null	null
Mal-14	PF14_0629	300	100	3	3	0.0018379	0.0021685	-0.305872	-0.448145	-0.420595	2686879	2688476	Gametocyte	conserved Plasmodium protein, unknown function	HMM: MKTYINLFFLLSLLKVTFIYSK, NN: MKTYINLFFLLSLLKVTFIYSK	null	null
Mal-10	PF10_0105	900	100	3	3	0.0006331	0.0007442	-0.308396	0.891692	0.617158	424865	425764	Early Trophozoite	ribosomal protein, putative	null	translation	structural constituent of ribosome
Mal-10	PF10_0011	456	100	24	24	0.0105377	0.0116488	-0.308767	0.784946	0.449546	60068	60777
Mal-10	PF10_0230	2274	100	10	11	0.0008314	0.0009364	-0.308926	-1.18092	-0.968271	991145	993418	Gametocyte	conserved Plasmodium protein, unknown function	null	null	ATP binding, zinc ion binding
Mal-08	PF08_0022	1655	91.487	7	7	0.0008336	0.0009443	-0.310121	-1.09429	-0.990851	1143571	1145379	Merozoite	conserved Plasmodium protein, unknown function	null	biotin biosynthetic process	carboxylesterase activity
Mal-11	PF11_0189	3990	89.3217	12	12	0.0006007	0.0006714	-0.311674	-0.143898	-0.235893	694654	699120	Early Ring	insulinase, putative	null	proteolysis	RNA binding, catalytic activity, metal ion binding, metalloendopeptidase activity
Mal-08	PF08_0097	1617	100	4	4	0.0004522	0.0005287	-0.314843	-1.28218	-1.03571	533536	535152	Gametocyte	conserved Plasmodium membrane protein, unknown function	null	transport	transporter activity
Mal-06	PFF0215w	537	100	4	4	0.0013767	0.0016097	-0.318322	-0.135569	-0.202973	184889	185840	Gametocyte	conserved Plasmodium protein, unknown function	HMM: MNICYLFIYMLCLFMLHGE, NN: MNICYLFIYMLCLFMLHGE	null	null
Mal-07	MAL7P1.31	691	93.2524	8	8	0.0022294	0.0025315	-0.320068	-0.885734	-0.753655	527344	528919	Early Trophozoite	conserved Plasmodium membrane protein, unknown function	HMM: MNCFVLFVIVVALVTILD, NN: MNCFVLFVIVVALVTILDQCK	transport	transferase activity, transferring phosphorus-containing groups
Mal-04	PFD0900w	4837	79.7395	19	19	0.0007881	0.000877	-0.320915	-0.643641	-0.631232	841374	847409	Late Schizogony	conserved Plasmodium protein, unknown function	null	cell cycle	guanyl-nucleotide exchange factor activity, protein binding
Mal-13	MAL13P1.343	936	100	3	3	0.0006044	0.0007156	-0.320988	0.891692	0.612737	2706740	2708052	Early Schizogony	proteasome regulatory subunit, putative	null	ubiquitin-dependent protein catabolic process	null
Mal-13	MAL13P1.247	1368	100	3	3	0.0004011	0.0004775	-0.322398	0.880262	0.535808	1963221	1965758	Gametocyte	conserved Plasmodium protein, unknown function	null	null	nucleotide binding
Mal-13	PF13_0285	2341	97.0564	4	4	0.0003271	0.0003815	-0.323433	-1.20011	-1.0872	2156651	2159062	Gametocyte	inositol-polyphosphate 5-phosphatase, putative	null	null	inositol-polyphosphate 5-phosphatase activity
Mal-05	PFE0195w	6466	90.0306	13	13	0.0004002	0.0004489	-0.324948	-1.04039	-0.946033	157625	164968	Early Trophozoite	cation transporting P-ATPase	null	ATP biosynthetic process, cation transport	ATP binding, ATPase activity, coupled to transmembrane movement of ions, phosphorylative mechanism, cation transmembrane transporter activity
Mal-05	PFE1455w	1581	100	11	11	0.001336	0.0015091	-0.326599	0.253766	0.064435	1192966	1195325	Merozoite	sugar transporter, putative	null	carbohydrate transport	sugar:hydrogen symporter activity
Mal-06	PFF1005w	885	100	3	3	0.0006355	0.0007568	-0.331062	-0.413038	-0.452258	857723	858607	null	conserved Plasmodium protein, unknown function	null	null	null
Mal-11	PF11_0090	1880	97.3085	3	3	0.0002992	0.0003563	-0.331062	-0.413038	-0.452258	326881	328812	Late Ring	pescadillo-like protein	null	cell proliferation, regulation of cell cycle, ribosome biogenesis	protein binding
Mal-13	PF13_0032	1437	100	3	3	0.0003914	0.0004661	-0.331062	-0.413038	-0.452258	289766	291202	Early Schizogony	conserved Plasmodium protein, unknown function	HMM: MKLSLVIFCIVIIFFKENISV, NN: MKLSLVIFCIVIIFFKENISV	null	transferase activity
Mal-04	PFD0110w	8472	94.6381	66	67	0.0015984	0.0017656	-0.331781	-1.03588	-0.926943	144098	153112	Late Schizogony	normocyte binding protein 1,reticulocyte binding protein homologue 1	HMM: MQRWIFCNIVLHILIYLAE, NN: MQRWIFCNIVLHILIYLAEFSHEQ	cell-cell adhesion	host cell surface receptor binding
Mal-10	PF10_0013	624	100	5	5	0.0014454	0.0016892	-0.331861	0.0707271	-0.061344	63153	64033	Early Trophozoite	Plasmodium exported protein (hyp12), unknown function	HMM: MLFSFKYIYFSSTFLLLLVLQSKTK, NN: MLFSFKYIYFSSTFLLLLVLQSKTK	null	null
Mal-05	PFE0465c	8099	92.6129	25	25	0.0006189	0.0006891	-0.333412	-1.64752	-1.40929	389914	398997	Early Ring	RNA polymerase I	null	transcription from RNA polymerase I promoter	DNA binding, DNA-directed RNA polymerase activity
Mal-12	PFL2475w	2115	100	4	4	0.0003408	0.0004028	-0.333778	-0.152413	-0.221228	2099838	2102083	Early Ring	DEAD/DEAH box ATP-dependent RNA helicase, putative	null	RNA metabolic process	ATP binding, ATP-dependent RNA helicase activity, nucleic acid binding
Mal-02	PFB0305c	819	100	3	3	0.0006838	0.0008178	-0.338617	-0.413038	-0.454911	275540	276494
Mal-07	MAL7P1.141	330	100	3	3	0.0016529	0.0019869	-0.339953	0.881963	0.528825	1134391	1135431	Late Schizogony	conserved Plasmodium protein, unknown function	HMM: MCFLKYFIFSLIWIFLYNEKAK, NN: MCFLKYFIFSLIWIFLYNE	null	null
Mal-05	PFE1160w	3193	95.5702	10	10	0.0006156	0.0006992	-0.341743	-0.443078	-0.482989	966118	969732	Early Trophozoite	conserved Plasmodium protein, unknown function	null	null	null
Mal-04	PFD0115c	765	100	11	11	0.0028278	0.0032102	-0.346842	-0.283872	-0.359471	153950	154840	Merozoite	Plasmodium exported protein, unknown function	null	null	nucleotide binding
Mal-07	PF07_0065	1574	94.1951	6	6	0.0007323	0.000851	-0.355162	-1.40353	-1.25741	754615	756285	Late Trophozoite	zinc transporter, putative	null	zinc ion transport	zinc ion transmembrane transporter activity
Mal-14	PF14_0216	1575	74.7863	10	10	0.0012403	0.0014175	-0.357426	0.170689	-0.0032375	910172	912097	Late Trophozoite	conserved Plasmodium protein, unknown function	null	phosphate transport	binding, structural molecule activity
Mal-04	PFD0430c	2385	94.306	18	19	0.0015779	0.0017785	-0.357505	-1.02868	-0.945352	424269	427721	Merozoite	perforin like protein 1	HMM: MKLRILKKHYYVVFILLYLYDISCF, NN: MKLRILKKHYYVVFILLYLYDISCF	null	null
Mal-12	PFL2280w	2274	75.8	13	13	0.0011233	0.0012763	-0.359524	-0.0196337	-0.157811	1959599	1962328	Gametocyte	serine/threonine protein kinase, putative	null	protein amino acid phosphorylation	ATP binding, cyclin-dependent protein kinase activity, protein serine/threonine kinase activity, protein tyrosine kinase activity
Mal-06	PFF0795w	4321	97.0793	23	24	0.0010196	0.0011501	-0.359651	-1.02288	-0.885722	678384	683426	Early Schizogony	conserved Plasmodium protein, unknown function	HMM: MPFYLSFFLLLVYNIVIKVYGC, NN: MPFYLSFFLLLVYNIVIKVYGC	null	null
Mal-04	PFD0595w	1585	100	13	13	0.0015472	0.0017653	-0.360292	-1.67727	-1.34852	543671	546007	Early Schizogony	conserved Apicomplexan protein, unknown function	null	null	nucleotide binding
Mal-04	PFD0940w	6987	91.91	25	25	0.0006831	0.0007702	-0.360731	-0.172301	-0.271127	864978	872937	Early Schizogony	conserved Plasmodium protein, unknown function	HMM: MRKKKKTCLVLLILSFLCFFYSSLSY, NN: MRKKKKTCLVLLILSFLCFFYSSLSY	null	nucleotide binding
Mal-13	MAL13P1.390	2523	100	4	4	0.000297	0.0003539	-0.364913	-0.0978373	-0.209934	1759496	1762018	Early Trophozoite	aminomethyltransferase, putative	null	glycine catabolic process	aminomethyltransferase activity
Mal-14	PF14_0219	198	100	3	3	0.0027829	0.0033826	-0.366319	0.891692	0.596822	922669	922866
Mal-05	PFE1355c	1672	91.9692	3	3	0.0003291	0.0004006	-0.368837	-1.71777	-1.52698	1132932	1134849	Early Trophozoite	ubiquitin carboxyl-terminal hydrolase, putative	null	protein deubiquitination, ubiquitin-dependent protein catabolic process	ubiquitin thiolesterase activity, ubiquitin-specific protease activity
Mal-06	PFF0145w	1581	87.3964	3	3	0.000348	0.0004236	-0.368837	-1.71777	-1.52698	122631	124409	Early Ring	conserved Plasmodium protein, unknown function	null	null	null
Mal-06	PFF0995c	1356	85.9316	10	10	0.0014322	0.0016464	-0.372064	-1.05685	-0.980546	851375	852952	Late Schizogony	merozoite surface protein 10	HMM: MMFFKCNQVFTLVFLLLLYFNNIVYTH, NN: MMFFKCNQVFTLVFLLLLYFNNIVYTH	attachment of GPI anchor to protein	null
Mal-14	PF14_0732	1644	100	9	10	0.0010887	0.001252	-0.372319	-0.576393	-0.54158	3139075	3140917	Late Schizogony	Plasmodium exported protein (PHISTb), unknown function	null	null	nucleotide binding
Mal-10	PF10_0356	445	100	16	18	0.0066281	0.0075796	-0.373027	0.200086	-0.0014929	1436313	1437068	Merozoite	liver stage antigen 1	HMM: MKHILYISFYFILVNLLIFHINGK, NN: MKHILYISFYFILVNLLIFHINGK	null	null
Mal-14	PF14_0316	4334	98.0765	10	10	0.0004479	0.0005151	-0.373109	-0.443078	-0.495129	1332305	1337243	Merozoite	DNA topoisomerase II, putative	null	DNA topological change	ATP binding, DNA topoisomerase (ATP-hydrolyzing) activity
Mal-09	PFI0060c	156	73.2394	21	21	0.0265411	0.0300534	-0.374894	-1.14617	-1.04238	64216	64428	Late Ring	hypothetical protein, pseudogene	null	null	null
Mal-04	PFD0340c	4956	93.018	11	11	0.0004314	0.0004955	-0.376846	-0.858408	-0.824723	360578	367091	Gametocyte	conserved Plasmodium protein, unknown function	null	null	ATP binding, actin binding, motor activity
Mal-12	PFL1580w	1773	100	4	4	0.0004167	0.0005014	-0.381721	-0.103003	-0.19537	1347637	1350502	Early Schizogony	conserved Plasmodium protein, unknown function	null	null	null
Mal-14	PF14_0683	3283	92.7401	8	8	0.0004677	0.000544	-0.382752	-0.126656	-0.246121	2926071	2929610	Gametocyte	conserved Plasmodium protein, unknown function	null	cell cycle cytokinesis, double-strand break repair via homologous recombination, regulation of S phase of mitotic cell cycle, response to DNA damage stimulus	protein binding, single-stranded DNA binding
Mal-03	PFC0925w	1410	95.3347	3	3	0.0003856	0.000475	-0.388985	0.891692	0.588864	874405	876181	Early Trophozoite	conserved Plasmodium protein, unknown function	HMM: MFRYLKNFFTFIYSIILLCEYLSFIKHCIAM, NN: MFRYLKNFFTFIYSIILLCEYLSFIKHCIAM	null	endonuclease activity
Mal-12	PFL1410c	5769	88.5359	17	17	0.0005758	0.0006579	-0.389725	-0.891255	-0.852569	1192878	1199204	Early Ring	ABC transporter, (CT family)	null	transport	ATP binding, ATPase activity, coupled to movement of substances, ATPase activity, coupled to transmembrane movement of substances
Mal-13	PF13_0013	1150	93.0421	4	4	0.0006431	0.0007765	-0.389802	-1.20011	-1.11098	143062	144297	Merozoite	deoxyhypusine hydroxylase	null	null	binding
Mal-12	PFL1450c	1508	95.746	5	5	0.0006209	0.0007402	-0.390653	0.133891	-0.0345694	1242015	1243589	Gametocyte	conserved Plasmodium protein, unknown function	null	null	null
Mal-09	PFI0805w	6828	99.8976	44	47	0.0012466	0.0014095	-0.390994	-0.64254	-0.632161	683553	691112	Late Trophozoite	conserved Plasmodium protein, unknown function	null	null	null
Mal-12	PFL0425c	4941	98.7213	21	21	0.000797	0.0009116	-0.39239	-0.157932	-0.271218	395981	401242	Merozoite	conserved Plasmodium protein, unknown function	null	null	null
Mal-05	PFE1325w	8563	100	47	47	0.0010237	0.001161	-0.39385	-0.986054	-0.881377	1101198	1114772	Late Trophozoite	conserved Plasmodium protein, unknown function	null	lipid A biosynthetic process, lipid biosynthetic process	acyltransferase activity
Mal-13	PF13_0166	1623	96.9534	4	4	0.0004542	0.0005502	-0.396024	-1.20011	-1.11321	1297798	1299471	Late Schizogony	protein kinase, putative	null	protein amino acid phosphorylation	ATP binding, protein serine/threonine kinase activity
Mal-05	PFE1605w	1327	100	4	4	0.0005203	0.0006376	-0.396401	0.980851	0.583607	1312466	1314149	Early Ring	Plasmodium exported protein (PHISTb), unknown function	null	null	null
Mal-07	PF07_0068	1621	98.7812	5	5	0.0005756	0.0006886	-0.397742	1.09679	0.738557	780672	782595	Late Trophozoite	cysteine desulfurase, putative	HMM: MLRGPRCLYIYLFFVFLPFSFCY, NN: MLRGPRCLYIYLFFVFLPFSFCY	cysteine metabolic process	cystathionine gamma-lyase activity
Mal-08	PF08_0068	3132	100	4	4	0.000226	0.000276	-0.398147	-1.26153	-1.04243	723049	726597	Late Trophozoite	FAD-dependent monooxygenase, putative	HMM: MKVRKTFVLIIGGGPTGITSGL, NN: MKVRKTFVLIIGGGPTGITSGL	null	monooxygenase activity
Mal-14	PF14_0327	1784	98.7818	6	6	0.0005989	0.0007163	-0.400465	-0.625002	-0.592804	1404255	1406141	Early Ring	methionine aminopeptidase 2	null	cellular process, protein modification process, proteolysis, regulation of translation, translation	aminopeptidase activity, metalloexopeptidase activity
Mal-06	PFF1440w	18140	87.3207	35	35	0.0003693	0.0004201	-0.40098	-1.77696	-1.45468	1221943	1242925	Early Schizogony	SET domain protein, putative	null	null	protein domain specific binding, zinc ion binding
Mal-05	PFE0055c	1242	100	3	3	0.0004345	0.0005393	-0.401577	0.891692	0.584443	57954	59726	Merozoite	heat shock protein 40, type II	null	protein folding	heat shock protein binding, unfolded protein binding
Mal-10	PF10_0361	4775	94.6294	3	3	0.000113	0.0001403	-0.401577	0.891692	0.584443	1452598	1458005	Merozoite	conserved Plasmodium protein, unknown function	null	null	ATP binding, actin binding, calmodulin binding, motor activity
Mal-09	PFI0525w	1294	96.2798	4	4	0.0005678	0.0006901	-0.402246	1.00444	0.668817	494154	495497	Late Trophozoite	nucleotide binding protein, putative	HMM: MNVFTKRSFFSFFVGSLVGLSFSY, NN: MNVFTKRSFFSFFVGSLVGLSFSY	null	null
Mal-11	PF11_0177	1295	92.6323	4	4	0.0005667	0.0006896	-0.40432	-1.20011	-1.11618	652578	653975	Gametocyte	deubiquinating/deneddylating enzyme	null	protein deneddylation, protein deubiquitination, ubiquitin-dependent protein catabolic process	ubiquitin thiolesterase activity
Mal-06	PFF1010c	1089	100	4	4	0.0006732	0.00082	-0.406394	-1.20011	-1.11692	859023	860111	Gametocyte	DnaJ protein, putative	null	null	heat shock protein binding
Mal-14	PF14_0778	784	95.6098	3	3	0.0006862	0.0008543	-0.406613	-1.71777	-1.54024	448629	449968
Mal-06	PFF1475c	1113	100	6	6	0.0009683	0.0011604	-0.408018	-0.606819	-0.579632	1272366	1273535	Early Schizogony	conserved Plasmodium protein, unknown function	HMM: MRKRAVKRFLFLFIVYGIFFSSRPI, NN: MRKRAVKRFLFLFIVYGIFFSS	null	null
Mal-12	PFL0040c	1656	100	4	4	0.0004412	0.0005393	-0.412616	-0.0978373	-0.227026	68808	70867	Merozoite	serine/threonine protein kinase, FIKK family	HMM: MYILRNMFCIKFMLYFLWLLYLLFLN, NN: MYILRNMFCIKFMLYFLWLLYLLFLNIEFIKFK	protein amino acid phosphorylation	ATP binding, protein serine/threonine kinase activity
Mal-06	PFF1140c	3044	100	6	6	0.0003472	0.0004184	-0.414175	1.15674	0.699234	959133	962546	Merozoite	ATP dependent DEAD-box helicase, putative	null	RNA metabolic process	ATP binding, ATP-dependent RNA helicase activity, nucleic acid binding
Mal-03	PFC0345w	4507	87.7531	24	24	0.0010366	0.0011888	-0.417021	0.47083	0.189994	352994	358129	Late Schizogony	conserved Plasmodium protein, unknown function	null	null	zinc ion binding
Mal-01	PFA0210c	1360	97.0735	5	6	0.0008217	0.0009849	-0.421877	0.315282	0.0967681	183057	184457	Merozoite	conserved Plasmodium protein, unknown function	HMM: MSLKRRKFILLSFVFSVVELIFGY, NN: MSLKRRKFILLSFVFSVVELIFGY	null	null
Mal-12	PFL1230w	1206	100	6	6	0.0008869	0.001071	-0.423721	1.16187	0.698728	1033543	1035104	Merozoite	small subunit rRNA processing factor, putative	null	rRNA processing, ribosome biogenesis	null
Mal-12	PFL1205c	4825	100	14	14	0.0005349	0.0006246	-0.423978	-2.99497	-2.3307	1012302	1017840	Early Trophozoite	conserved Plasmodium protein, unknown function	null	null	ATP binding
Mal-09	PFI0900w	4979	94.9466	9	9	0.0003422	0.0004036	-0.425735	0.692607	0.38658	754287	760259	Merozoite	conserved Plasmodium protein, unknown function	HMM: MCIYFFLFLFIITSCN, NN: MCIYFFLFLFIITSCNNN	cell differentiation, multicellular organismal development	calcium ion binding, protein binding
Mal-05	PFE1400c	2778	100	5	5	0.0003312	0.0004018	-0.426097	-0.829006	-0.823204	1157834	1161547	Late Schizogony	beta adaptin protein, putative	null	intracellular protein transport, vesicle-mediated transport	protein binding, protein transporter activity
Mal-03	PFC0490w	2109	100	14	14	0.0012738	0.001482	-0.426226	-0.392143	-0.477281	496277	499028	Merozoite	conserved Plasmodium protein, unknown function	HMM: MKLIYVTFIRFVFFIYVHGK, NN: MKLIYVTFIRFVFFIYVHGK	protein amino acid N-linked glycosylation	dolichyl-diphosphooligosaccharide-protein glycotransferase activity
Mal-02	PFB0685c	2475	92.3507	9	9	0.0006874	0.0008118	-0.429146	-0.626279	-0.661743	616772	619429	Gametocyte	acyl-CoA synthetase, PfACS9	HMM: MLIYNFFIVLIYIFQTASY, NN: MLIYNFFIVLIYIFQTASY	fatty acid metabolic process, long-chain fatty acid transport	long-chain fatty acid-CoA ligase activity
Mal-04	PFD0360w	907	92.1748	3	3	0.0005841	0.0007384	-0.431797	-0.413038	-0.487625	373303	374265	Early Ring	transcription factor, putative	null	RNA elongation, regulation of transcription, DNA-dependent	DNA binding, transcription regulator activity, zinc ion binding
Mal-08	PF08_0045	3117	100	3	3	0.00017	0.0002149	-0.431797	-0.413038	-0.487625	933417	936722	Early Schizogony	2-oxoglutarate dehydrogenase E1 component	null	2-oxoglutarate metabolic process, glycolysis, tricarboxylic acid cycle	oxoglutarate dehydrogenase (succinyl-transferring) activity, thiamin pyrophosphate binding
Mal-12	PFL1865w	4224	100	7	7	0.0002953	0.0003554	-0.432283	-0.381107	-0.427664	1594815	1600515	Late Trophozoite	conserved Plasmodium protein, unknown function	null	null	ATP binding, actin binding, calmodulin binding, motor activity
Mal-14	PF14_0340	855	100	3	3	0.0006187	0.0007833	-0.434315	0.891692	0.572949	1454498	1455352	Gametocyte	conserved Plasmodium protein, unknown function	null	null	null
Mal-10	PF10_0161	2600	93.2903	12	13	0.0008788	0.0010304	-0.435142	-0.6843	-0.709984	661741	666358	Late Ring	Plasmodium exported protein (PHISTc), unknown function	null	small GTPase mediated signal transduction, translational initiation	GTP binding, GTPase activity, translation initiation factor activity
Mal-02	PFB0970c	1079	100	19	19	0.0034618	0.0040078	-0.437621	-0.592628	-0.596125	869506	871122	Late Ring	Plasmodium exported protein, unknown function	null	null	null
Mal-14	PF14_0691	1349	100	3	3	0.0003783	0.0004841	-0.440133	0.880166	0.496301	2954045	2956284	Gametocyte	conserved Plasmodium membrane protein, unknown function	HMM: MKLKSYYFYIDIILLIFILYLKRCCKGY, NN: MKLKSYYFYIDIILLIFILYLKRCCKGY	null	null
Mal-05	PFE1210c	1026	100	9	9	0.0015445	0.0018501	-0.441612	-0.745822	-0.703962	1010946	1012166	Early Trophozoite	conserved Plasmodium protein, unknown function	null	null	null
Mal-11	PF11_0053	4026	94.0434	9	9	0.0004201	0.0004991	-0.442793	0.692607	0.380039	182384	187224	Early Ring	chromatin remodeling protein	null	chromatin remodeling, regulation of transcription, DNA-dependent	ATP binding, ATP-dependent helicase activity, DNA binding, DNA-dependent ATPase activity, helicase activity
Mal-11	PF11_0507	8940	99.9888	19	19	0.0003987	0.0004646	-0.442929	-1.09663	-0.967473	1952200	1968723
Mal-11	PF11_0188	2608	90.4613	11	11	0.0007972	0.0009416	-0.446535	0.8652	0.508699	688765	691557	Early Trophozoite	heat shock protein 90, putative	null	protein folding, response to heat, response to unfolded protein	ATP binding, ATPase activity, unfolded protein binding
Mal-08	MAL8P1.163	876	100	5	5	0.0010179	0.0012526	-0.446979	0.115061	-0.0643132	62262	63259	Gametocyte	Plasmodium exported protein (PHISTa), unknown function	HMM: MKNTGSNFILKFFLFKCIFVVIIGILCMGI, NN: MKNTGSNFILKFFLFKCIFVVIIGI	null	null
Mal-08	MAL8P1.141	1981	73.2889	4	4	0.0003618	0.0004508	-0.447875	-0.0978373	-0.239659	243223	245895	Gametocyte	conserved Plasmodium protein, unknown function	null	null	null
Mal-10	PF10_0177a	5644	86.8174	10	10	0.0003335	0.0003956	-0.448387	-1.05685	-1.01009	721733	728330	Gametocyte	serine/threonine protein phosphatase, putative	null	null	hydrolase activity
Mal-11	PF11_0364	738	100	3	3	0.0006779	0.0008749	-0.4485	-0.45713	-0.47404	1384376	1385113	Late Trophozoite	conserved Plasmodium protein, unknown function	HMM: MKFFSVLFLIQFIIYIYFFKTVVKSL, NN: MKFFSVLFLIQFIIYIYFFKTVVKSL	null	null
Mal-04	PFD0260c	4674	79.2875	49	49	0.0020345	0.0023405	-0.450694	-0.50141	-0.575899	288872	294766	Gametocyte	sequestrin	HMM: MEKGSILSFIFFCSVVIFIRFIGY, NN: MEKGSILSFIFFCSVVIFIRFIGYFFCN	cytoadherence to microvasculature, mediated by parasite protein	cell adhesion molecule binding, transferase activity
Mal-10	PF10_0313a	1803	100	7	7	0.0006875	0.0008358	-0.454807	-1.17804	-1.01448	1284586	1287285	Gametocyte	conserved Plasmodium protein, unknown function	HMM: MSIGHFIFILLILCILNVRDIKTG, NN: MSIGHFIFILLILCILNVRDI	null	null
Mal-04	PFD0535w	3145	79.8426	11	12	0.0007205	0.0008518	-0.455871	-0.6843	-0.718137	492729	496625	Early Schizogony	conserved Plasmodium protein, unknown function	null	regulation of transcription, DNA-dependent, transcription	DNA binding
Mal-04	PFD0840w	17306	97.8625	52	52	0.0005666	0.0006542	-0.456522	-2.01209	-1.65593	763275	783584	Early Ring	conserved Plasmodium protein, unknown function	null	null	null
Mal-09	PFI0795w	3307	96.2737	9	9	0.0005083	0.0006076	-0.457576	0.0331639	-0.149138	675913	679623	Early Trophozoite	conserved Plasmodium protein, unknown function	HMM: MGNKMLLTKKDKNGLKKAVYIFLILILIFYDQWSFPLVYSF, NN: MGNKMLLTKKDKNGLKKAVYIFLILILIFYDQWSF	null	transferase activity
Mal-13	MAL13P1.336	1574	100	6	6	0.0006837	0.0008365	-0.45797	-1.44482	-1.19542	2671924	2674300	Late Trophozoite	conserved Plasmodium protein, unknown function	null	translational initiation	GTP binding, GTPase activity, translation initiation factor activity
Mal-06	PFF0683c	2372	82.6481	18	18	0.0014468	0.0016942	-0.459443	-1.56467	-1.40455	589452	592259	Late Schizogony	conserved Plasmodium protein, unknown function	null	null	null
Mal-13	PF13_0336	2269	100	8	8	0.0006415	0.0007738	-0.45984	-0.877592	-0.794002	2544098	2546811	Late Schizogony	DNase I-like protein, putative	null	regulation of transcription, DNA-dependent, transcription	RNA binding, exonuclease activity, magnesium ion binding, nuclease activity, poly(A)-specific ribonuclease activity, protein binding
Mal-07	PF07_0111	2910	83.405	10	10	0.0006435	0.0007672	-0.460934	0.170689	-0.043301	1202946	1206434	Gametocyte	conserved Plasmodium protein, unknown function	null	null	null
Mal-08	PF08_0061	2171	89.6367	3	3	0.0002264	0.0002953	-0.461149	0.871749	0.485683	778386	780776	Early Schizogony	conserved Plasmodium protein, unknown function	null	null	null
Mal-13	MAL13P1.470	1073	100	5	5	0.0008091	0.0010069	-0.462034	1.08376	0.633131	2809946	2811316	Early Ring	Plasmodium exported protein (PHISTa), unknown function	null	null	null
Mal-03	PFC0560c	1914	81.2739	4	4	0.0003715	0.0004666	-0.462393	-0.0978373	-0.244861	542505	544859	Gametocyte	conserved Plasmodium protein, unknown function	null	intracellular signaling pathway, protein amino acid phosphorylation	ATP binding, diacylglycerol binding, protein binding, protein serine/threonine kinase activity, small GTPase regulator activity, zinc ion binding
Mal-10	PF10_0207	987	100	4	4	0.0007204	0.0009048	-0.462393	-0.0978373	-0.244861	861512	863271	Merozoite	conserved Plasmodium membrane protein, unknown function	HMM: MKKAIFFIYLIFFVFVKVTCL, NN: MKKAIFFIYLIFFVFVKVTCL	null	null
Mal-11	PF11_0239	4444	91.5534	4	4	0.00016	0.0002009	-0.462393	-1.20011	-1.13699	872030	877677	Early Ring	calcium dependent protein kinase 6	null	protein amino acid phosphorylation	ATP binding, calcium ion binding, calcium-dependent protein serine/threonine kinase activity, protein tyrosine kinase activity
Mal-03	PFC0125w	3810	92.0957	30	30	0.0015114	0.0017579	-0.4666	-0.580192	-0.642162	138235	142332	Early Trophozoite	ABC transporter, (TAP family), putative	HMM: MKYLFFSLFLCYNLIVYIYCV, NN: MKYLFFSLFLCYNLIVYIYCV	drug transmembrane transport	ATP binding, ATPase activity, coupled to transmembrane movement of substances, drug transmembrane transporter activity
Mal-14	PF14_0667	1138	100	5	5	0.000757	0.0009458	-0.467731	-0.894662	-0.806689	2866294	2868119	Gametocyte	conserved Plasmodium protein, unknown function	null	null	ATP binding, actin binding, calmodulin binding, motor activity
Mal-11	PF11_0374	3207	97.2702	6	6	0.0003406	0.0004177	-0.469973	-0.544123	-0.610472	1422741	1426198	Early Ring	tudor staphylococcal nuclease	null	null	RNA binding, calcium ion binding, nuclease activity
Mal-14	PF14_0205	327	100	4	4	0.0021088	0.0026745	-0.470404	-0.12202	-0.241917	875632	876189	Late Ring	40S ribosomal protein S25, putative	null	translation	structural constituent of ribosome
Mal-04	PFD0485w	1702	98.4954	6	6	0.0006413	0.000787	-0.471525	0.315282	0.0783908	466607	468334	Early Ring	conserved Plasmodium protein, unknown function	null	regulation of transcription, DNA-dependent, transcription	DNA binding, zinc ion binding
Mal-13	MAL13P1.203	1596	98.0947	4	4	0.0004198	0.0005358	-0.471544	-0.147926	-0.264338	1601893	1603749	Gametocyte	secreted ookinete protein, putative	HMM: MKKGFFLVICLCSLILIRTYSA, NN: MKKGFFLVICLCSLILIRTYSAL	null	null
Mal-13	PF13_0157	1683	100	4	4	0.00042	0.0005306	-0.472763	-0.0978373	-0.248577	1162821	1164503	Early Ring	ribose-phosphate pyrophosphokinase, putative	null	histidine biosynthetic process, nucleoside metabolic process, nucleotide biosynthetic process, tryptophan biosynthetic process	magnesium ion binding, ribose phosphate diphosphokinase activity
Mal-14	PF14_0013	1536	100	11	11	0.0013388	0.0015988	-0.473636	-1.43294	-1.31604	41290	43151	Merozoite	DnaJ protein, putative	null	null	heat shock protein binding
Mal-05	PFE0205w	1509	100	4	4	0.0004663	0.0005918	-0.481059	-0.0978373	-0.251549	167649	169502	Early Trophozoite	ATP-dependent helicase, putative	HMM: MSFLLPLVIFFLFFFHLIKSY, NN: MSFLLPLVIFFLFFFHLIKSY	null	ATP binding, ATP-dependent helicase activity, helicase activity, nucleic acid binding
Mal-07	PF07_0008	762	100	4	4	0.0009235	0.0011719	-0.481059	1.00444	0.640578	160323	161355	Early Ring	Plasmodium exported protein, unknown function	null	null	null
Mal-06	PFF0965c	6760	100	32	32	0.0008687	0.001019	-0.482405	-0.804854	-0.783025	831283	839030	null	conserved Plasmodium membrane protein, unknown function	null	null	null
Mal-06	PFF1225c	3600	99.9722	11	11	0.000548	0.0006602	-0.482546	-0.34566	-0.427592	1026824	1031158	Early Schizogony	DNA polymerase 1, putative	null	DNA replication	DNA binding, DNA-directed DNA polymerase activity
Mal-07	MAL7P1.6	753	100	17	18	0.0042583	0.0050403	-0.484426	-0.0533055	-0.237762	140158	141050	Merozoite	Plasmodium exported protein (hyp12), unknown function	HMM: MKQILLVNLFLYVILPE, NN: MKQILLVNLFLYVILPE	null	nucleotide binding
Mal-02	PFB0315w	4732	92.0802	9	9	0.0003511	0.0004246	-0.484869	-0.626279	-0.683111	281907	287045	Late Schizogony	conserved Plasmodium protein, unknown function	null	null	null
Mal-13	PF13_0179	3659	95.8104	4	4	0.0001919	0.0002441	-0.485207	-1.20011	-1.14516	1350240	1354058	Early Trophozoite	isoleucine-tRNA ligase, putative	null	isoleucyl-tRNA aminoacylation, translation	ATP binding, isoleucine-tRNA ligase activity, zinc ion binding
Mal-10	PF10_0179	4913	88.3315	19	19	0.0007309	0.0008634	-0.48618	-2.18381	-1.89544	736368	743405	Late Ring	conserved Plasmodium protein, unknown function	null	tRNA processing	methyltransferase activity
Mal-14	PF14_0246	3447	100	7	7	0.0003699	0.0004534	-0.487015	-1.09429	-1.0572	1036079	1039525	Early Schizogony	phosphoenolpyruvate carboxylase, putative	null	tricarboxylic acid cycle	phosphoenolpyruvate carboxylase activity
Mal-14	PF14_0394	1298	100	5	5	0.0006595	0.0008323	-0.488126	1.08372	0.622847	1693259	1694846	Late Trophozoite	conserved Plasmodium protein, unknown function	null	null	ATP binding
Mal-12	PFL2480w	1754	100	4	4	0.0003832	0.0004927	-0.48879	-0.13576	-0.258151	2103103	2105241	Early Ring	conserved Plasmodium protein, unknown function	null	null	nucleotide binding
Mal-02	PFB0910w	693	100	4	4	0.0010107	0.0012886	-0.489355	-1.20011	-1.14665	791462	792379	Merozoite	Plasmodium exported protein, unknown function	null	null	null
Mal-05	PFE1000c	1477	93.5995	5	5	0.000603	0.0007558	-0.489897	0.133891	-0.0707542	825832	827409	Gametocyte	conserved Plasmodium protein, unknown function	HMM: MYIFPLNNLSVVFVFFICVCISF, NN: MYIFPLNNLSVVFVFFICVCISF	null	null
Mal-05	PFE0440w	7308	76.983	33	33	0.0008606	0.0010081	-0.490991	-0.862213	-0.868483	367022	376426	Gametocyte	conserved Plasmodium protein, unknown function	null	null	ATP binding, actin binding, motor activity
Mal-09	PFI0830c	5232	96.0882	9	9	0.0003008	0.0003676	-0.491051	-1.40525	-1.19718	706582	712062	Early Schizogony	conserved Plasmodium protein, unknown function	null	null	ATP binding
Mal-14	PF14_0055	2706	93.2782	8	8	0.0005412	0.00066	-0.491259	-0.126656	-0.287299	200493	204143	Merozoite	large subunit rRNA processing protein, putative	null	rRNA processing	null
Mal-05	PFE1415w	1221	100	7	7	0.0010058	0.0012433	-0.493026	0.435132	0.144553	1171653	1173884	Gametocyte	cell cycle regulator with zn-finger domain, putative	null	null	zinc ion binding
Mal-13	PF13_0226	1389	100	5	5	0.00064	0.0008036	-0.493442	0.133891	-0.0720465	1646361	1647749	Gametocyte	conserved Plasmodium protein, unknown function	null	null	nucleotide binding
Mal-09	PFI1480w	2197	100	3	3	0.000224	0.0002974	-0.497072	-0.442942	-0.47757	1207964	1211693	Early Ring	conserved Plasmodium protein, unknown function	null	null	zinc ion binding
Mal-06	PFF0930w	2999	94.042	6	6	0.0003593	0.0004467	-0.4979	-1.40353	-1.31025	799394	802786	Early Ring	conserved Plasmodium protein, unknown function	null	translation, translational initiation	GTP binding, GTPase activity, translation initiation factor activity
Mal-07	PF07_0046	1200	100	6	6	0.000898	0.0011163	-0.4979	-0.544123	-0.620809	540216	541415	Late Trophozoite	mitochondrial ribosomal protein L1 precursor, putative	null	RNA processing, translation	RNA binding, structural constituent of ribosome
Mal-07	MAL7P1.15	11514	88.4264	78	78	0.0012985	0.0015124	-0.498494	-0.960215	-0.942618	209079	221771	Early Ring	conserved Plasmodium membrane protein, unknown function	null	cell adhesion, phosphate transport	structural molecule activity
Mal-08	MAL8P1.123	4534	93.8716	27	27	0.0011267	0.0013295	-0.502507	0.0440439	-0.176805	411058	416290	Late Trophozoite	conserved Plasmodium protein, unknown function	null	endocytosis, intracellular protein transport, protein complex assembly	protein binding, protein transporter activity
Mal-13	MAL13P1.335	1008	100	10	10	0.0017893	0.0021775	-0.502816	-1.72561	-1.42992	2664733	2666431	Late Ring	phosphatidylserine synthase I, putative	HMM: MKSVYLFASSLLTTLLLSNAN, NN: MKSVYLFASSLLTTLLLSNAN	phosphatidylserine biosynthetic process	phosphotransferase activity, for other substituted phosphate groups
Mal-12	PFL2155w	2066	100	4	4	0.0003239	0.0004201	-0.505469	-0.130877	-0.25993	1877028	1879834	Early Trophozoite	conserved Plasmodium protein, unknown function	null	null	protein binding
Mal-07	PF07_0036	748	91.3309	5	5	0.0011808	0.0014923	-0.505847	-0.829006	-0.852281	467721	468539	Late Trophozoite	Cg6 protein	null	cell redox homeostasis	electron carrier activity, protein disulfide oxidoreductase activity
Mal-14	PF14_0259	1617	84.4828	3	3	0.0003125	0.0004142	-0.507349	-0.413038	-0.514151	1097980	1099893	Late Ring	conserved Plasmodium protein, unknown function	null	RNA processing	null
Mal-06	PFF1035w	1917	93.8326	5	5	0.0004603	0.0005823	-0.50762	0.133891	-0.0772158	878788	880782	Gametocyte	Pf77 protein	null	null	null
Mal-05	PFE1115c	819	100	3	3	0.0005954	0.0007974	-0.510188	0.880156	0.474022	902608	904839	Early Ring	S-adenosylmethionine-dependent methyltransferase, putative	null	metabolic process	S-adenosylmethionine-dependent methyltransferase activity
Mal-11	PF11_0070	433	100	7	7	0.0027495	0.0034429	-0.51179	0.417474	0.125114	254501	255061	Gametocyte	conserved Plasmodium membrane protein, unknown function	HMM: MEINKNNVTFVLGIVSSILLFVTAVMLN, NN: MEINKNNVTFVLGIVSSILLFVTAV	transport	null
Mal-13	MAL13P1.316	4089	100	7	7	0.0002962	0.0003699	-0.512246	-0.369175	-0.444995	2522694	2527817	Gametocyte	conserved Plasmodium protein, unknown function	null	endocytosis, lipid metabolic process	calcium ion binding, receptor activity
Mal-14	PF14_0752	849	100	10	11	0.0021576	0.0026296	-0.513211	0.170689	-0.0635352	3213516	3214552	Merozoite	Plasmodium exported protein (PHISTa), unknown function	null	null	null
Mal-06	PFF0685c	4767	85.262	23	23	0.0009055	0.0010772	-0.516384	-1.57976	-1.43488	589452	595899	null	conserved Plasmodium protein, unknown function	null	null	null
Mal-09	PFI1025w	1413	100	3	3	0.0003367	0.0004553	-0.517084	-0.461514	-0.499674	855506	857276	Late Ring	RNA binding protein, putative	null	null	nucleic acid binding
Mal-06	PFF0410w	5175	100	23	24	0.0008024	0.0009604	-0.521723	-0.674981	-0.698951	343208	349367	Early Trophozoite	conserved Plasmodium protein, unknown function	null	lipid A biosynthetic process, lipid biosynthetic process	acyltransferase activity
Mal-06	PFF0100w	3995	98.569	9	9	0.0004091	0.0005029	-0.522396	-1.28572	-1.22101	92503	96665	Early Ring	ATP-dependent RNA helicase, putative	null	null	ATP binding, ATP-dependent RNA helicase activity, nucleic acid binding
Mal-04	PFD0975w	1716	98.2818	14	14	0.0015075	0.0018214	-0.522915	-1.35961	-1.27422	914037	915782	Early Ring	RIO-like serine/threonine kinase, putative	null	protein amino acid phosphorylation	ATP binding, protein serine/threonine kinase activity
Mal-14	PF14_0450	1500	94.3396	4	4	0.0004577	0.0005953	-0.524614	-0.0978373	-0.267155	1933928	1935718	Gametocyte	conserved Plasmodium protein, unknown function	null	null	ATP binding
Mal-05	PFE1105c	2201	94.1806	9	9	0.0007414	0.0009129	-0.525808	-1.94517	-1.74582	897460	899751	Early Schizogony	conserved Plasmodium protein, unknown function	null	null	null
Mal-03	PFC0950c	2979	92.3721	15	17	0.0009311	0.0011241	-0.526527	-0.727946	-0.780571	893215	896439	Gametocyte	peptidase, putative	null	proteolysis	peptidase activity, serine-type peptidase activity
Mal-02	PFB1030w	354	100	12	13	0.0062262	0.0075759	-0.527335	0.397732	0.0989706	902500	902853	Early Schizogony	conserved Plasmodium falciparum protein family	null	null	null
Mal-04	PFD0505c	2393	87.9456	6	6	0.0004435	0.0005598	-0.52893	-1.40353	-1.32173	477425	480493	Early Ring	protein phosphatase, putative	null	protein amino acid dephosphorylation	phosphoprotein phosphatase activity
Mal-05	PFE0635c	4502	98.6848	12	12	0.0004724	0.0005781	-0.529118	0.36202	0.0664768	548404	553338	Late Trophozoite	conserved Plasmodium protein, unknown function	null	null	null
Mal-08	PF08_0005	1142	97.8578	18	18	0.0029258	0.0035189	-0.530397	-0.360898	-0.496666	1291311	1292477	Merozoite	conserved Plasmodium protein, unknown function	HMM: MNMYVIYYYFLILIFINSCHLY, NN: MNMYVIYYYFLILIFINSCHLY	null	null
Mal-10	PF10_0195	2745	89.4137	8	8	0.000524	0.0006506	-0.53117	-1.5536	-1.43886	814351	819220	Gametocyte	kinesin, putative	null	null	null
Mal-14	PF14_0389	1590	100	6	6	0.0006328	0.0008093	-0.535748	-1.49993	-1.27283	1669923	1671593	Early Ring	conserved Plasmodium protein, unknown function	null	null	null
Mal-12	PFL2225w	615	100	3	3	0.0008044	0.001089	-0.540088	0.891692	0.535813	1931957	1932571	Gametocyte	myosin A tail domain interacting protein	null	null	null
Mal-01	PFA0150c	780	100	3	3	0.0006057	0.000831	-0.541958	0.876742	0.464097	132320	133858	Merozoite	conserved Plasmodium protein, unknown function	null	null	null
Mal-13	MAL13P1.32	12234	100	29	29	0.0004285	0.000514	-0.542045	-0.460336	-0.555361	301190	314131	Gametocyte	MORN repeat protein, putative	null	null	null
Mal-11	PF11_0275	3563	100	6	7	0.0002841	0.0003638	-0.542175	-3.2459	-2.53472	1033060	1037166	Early Ring	conserved Plasmodium protein, unknown function	null	null	null
Mal-11	PF11_0268	1596	100	9	9	0.0009579	0.0012009	-0.544967	-1.41505	-1.22367	1008408	1010852	Late Schizogony	kelch protein, putative	null	null	null
Mal-06	PFF1020c	3954	96.1342	14	14	0.0006485	0.0007905	-0.545106	-0.392143	-0.524662	865744	869906	Late Schizogony	conserved Plasmodium protein, unknown function	null	null	null
Mal-09	PFI0210c	7074	93.9942	32	32	0.0008453	0.0010099	-0.545384	-1.45041	-1.34222	199049	207456	Merozoite	conserved protein, unknown function	HMM: MSCINKLPLFIILIIYETLNKNWGA, NN: MSCINKLPLFIILIIYETLNKNWGA	intracellular receptor mediated signaling pathway, intracellular transport	protein binding
Mal-11	PF11_0036	1935	97.5794	14	14	0.0013234	0.0016153	-0.548276	-0.875876	-0.905129	114592	116574	Gametocyte	flavoprotein, putative	null	null	null
Mal-13	PF13_0335	2596	100	10	12	0.0006683	0.0008322	-0.548573	0.125843	-0.10774	2539978	2542817	Early Trophozoite	conserved Plasmodium protein, unknown function	null	null	null
Mal-07	PF07_0030	2262	82.5849	3	3	0.0002173	0.0002961	-0.550161	-1.71777	-1.59064	440961	443699	Gametocyte	heat shock protein 86 family protein	null	response to heat, response to unfolded protein	null
Mal-06	PFF0295c	2987	90.5152	14	14	0.0008565	0.0010464	-0.550654	-0.875876	-0.906076	250609	253800	Merozoite	conserved Plasmodium protein, unknown function	null	null	null
Mal-10	PF10_0014	582	100	4	4	0.0010922	0.0014639	-0.55084	0.983894	0.536576	67808	68389
Mal-12	PFL2300w	674	95.6028	3	3	0.0007279	0.0009937	-0.552679	-0.413038	-0.530066	1973529	1974233	Merozoite	conserved Plasmodium protein, unknown function	null	tRNA splicing, via endonucleolytic cleavage and ligation	DNA binding, tRNA-intron endonuclease activity
Mal-12	PFL2535w	1323	97.7827	3	3	0.0003708	0.0005062	-0.552679	-0.413038	-0.530066	2154603	2156109	Late Trophozoite	Plasmodium exported protein (PHISTb), unknown function	null	null	null
Mal-13	MAL13P1.293	9293	100	29	30	0.0005594	0.0006742	-0.553065	-1.04961	-0.987012	2332338	2342183	Late Ring	conserved Plasmodium protein, unknown function	null	null	protein binding
Mal-09	PFI1370c	1062	100	4	4	0.0006357	0.0008409	-0.55365	-1.20011	-1.16969	1131064	1132125	Early Schizogony	phosphatidylserine decarboxylase	null	phospholipid biosynthetic process	phosphatidylserine decarboxylase activity
Mal-12	PFL1335w	2745	98.5637	9	9	0.0005592	0.0007032	-0.554657	-0.710456	-0.713803	1124779	1128331	Early Schizogony	cyclin related protein, putative	null	null	null
Mal-11	PF11_0483	2879	99.1391	8	8	0.0004942	0.0006204	-0.554867	-0.84013	-0.879647	1888634	1892594	Late Ring	farnesyltransferase beta subunit, putative	null	protein amino acid farnesylation	protein farnesyltransferase activity, zinc ion binding
Mal-11	PF11_0041	513	100	4	4	0.0013144	0.0017408	-0.555724	-1.20011	-1.17043	136931	137443	Early Ring	Plasmodium exported protein (hyp11), unknown function	null	null	null
Mal-10	PF10_0031	2463	100	9	9	0.0006228	0.0007837	-0.556259	0.659694	0.278247	129277	132111	Gametocyte	conserved Plasmodium protein, unknown function	null	null	null
Mal-04	PFD0985w	8548	82.0188	33	33	0.0007187	0.0008619	-0.557148	-0.367011	-0.517554	924970	935391	Late Schizogony	transcription factor with AP2 domain(s), putative	null	regulation of transcription, DNA-dependent	transcription factor activity
Mal-10	PF10_0082	3246	95.922	11	12	0.0005808	0.0007243	-0.557605	-1.569	-1.34549	351703	355593	Early Schizogony	conserved Plasmodium membrane protein, unknown function	HMM: MSIRLLCEVIAMLLLHLIFYKVSI, NN: MSIRLLCEVIAMLLLHLIFYKVSI	null	null
Mal-08	PF08_0101	2529	99.0599	24	24	0.0017534	0.0021187	-0.561375	0.149979	-0.117689	476694	479246	Early Trophozoite	conserved Plasmodium protein, unknown function	null	null	ATP binding
Mal-13	PF13_0323	2049	92.0485	4	4	0.0003279	0.0004358	-0.561946	1.00444	0.611596	2441423	2443597	Late Ring	arginine methyltransferase 5, putative	null	null	methyltransferase activity, protein binding
Mal-11	PF11_0273	1845	100	6	6	0.0005411	0.0007007	-0.562027	-0.60517	-0.633683	1026974	1029565
Mal-09	PFI1620c	4170	91.8705	7	7	0.000295	0.0003748	-0.563024	0.463055	0.158878	1325238	1329776	Gametocyte	conserved Plasmodium protein, unknown function	null	microtubule nucleation	null
Mal-06	PFF0670w	10088	81.8366	24	24	0.0004391	0.0005311	-0.564351	-0.812573	-0.861886	566134	578988	Early Schizogony	transcription factor with AP2 domain(s), putative	null	regulation of transcription, DNA-dependent	transcription factor activity
Mal-08	PF08_0008	1850	83.4461	7	7	0.0006623	0.0008447	-0.571316	0.463055	0.155768	1238357	1240573	Late Schizogony	GPI-anchored micronemal antigen	HMM: MKYYTSLYVALIIALCQAVSAL, NN: MKYYTSLYVALIIALCQAVSAL	attachment of GPI anchor to protein	host cell surface binding
Mal-10	PF10_0315	2558	97.7829	4	4	0.000261	0.0003491	-0.572317	-1.20011	-1.17637	1299792	1302407	Gametocyte	conserved Plasmodium protein, unknown function	null	null	null
Mal-03	PFC0905c	9225	99.1935	32	32	0.0006417	0.0007744	-0.573293	-0.434376	-0.575769	844917	854174	Merozoite	oocyst capsule protein	HMM: MHIFNIYNILFACLIGIVFSS, NN: MHIFNIYNILFACLIGIVFSS	null	null
Mal-05	PFE0920c	690	100	3	3	0.0007004	0.0009707	-0.575345	0.891692	0.523435	762101	762790	Gametocyte	cyclin	null	negative regulation of cyclin-dependent protein kinase activity, regulation of cell cycle	null
Mal-13	MAL13P1.120	2106	81.1561	6	6	0.0004923	0.0006361	-0.575475	0.315282	0.0399133	902584	905367	Early Ring	splicing factor, putative	null	RNA splicing, RNA splicing, via transesterification reactions, mRNA processing	mRNA binding
Mal-14	PF14_0707	2220	86.7526	3	3	0.0002173	0.0003017	-0.577863	0.891692	0.52255	3007536	3010094	Early Ring	conserved Plasmodium protein, unknown function	null	null	DNA binding, zinc ion binding
Mal-13	MAL13P1.318	753	100	4	4	0.0008835	0.0011859	-0.578539	-1.20011	-1.1786	2538618	2539484	null	mitochondrial ribosomal protein L9 precursor, putative	null	translation	structural constituent of ribosome
Mal-01	PFA0420w	285	99.6503	3	3	0.0015863	0.0022447	-0.578785	-0.468274	-0.528703	350323	350862	Merozoite	conserved Plasmodium protein, unknown function	null	null	null
Mal-13	PF13_0085	1104	100	3	3	0.0004086	0.0005787	-0.579191	-0.469929	-0.528036	638488	639591	Merozoite	serine/threonine protein kinase	null	histone phosphorylation, protein amino acid phosphorylation	ATP binding, protein serine/threonine kinase activity, protein tyrosine kinase activity
Mal-12	PFL1025c	2096	98.1273	5	5	0.000405	0.0005326	-0.580281	-0.829006	-0.87942	851005	854732	Gametocyte	conserved Plasmodium protein, unknown function	null	null	null
Mal-12	PFL0220c	570	100	3	3	0.0008435	0.001175	-0.5829	0.891692	0.520782	209438	210890	Gametocyte	conserved Plasmodium membrane protein, unknown function	HMM: MRIPPFLIILFFVFYKKFNVNCI, NN: MRIPPFLIILFFVFYKKFNVNCI	null	null
Mal-04	PFD0144c	300	100	4	4	0.0021342	0.0029033	-0.586795	-1.24704	-1.09801	178964	179372	Merozoite	probable protein, unknown function	HMM: MKILFFFFVILSFFNIIEIIGSK, NN: MKILFFFFVILSFFNIIEIIGSK	null	null
Mal-11	PF11_0176	3404	100	9	9	0.0004457	0.0005691	-0.589047	-0.0200437	-0.225901	646921	651342	Late Ring	conserved Plasmodium membrane protein, unknown function	HMM: MSEYKISSIYFSRSNKVLILMCVIFFSCSTH, NN: MSEYKISSIYFSRSNKVLILMCVIFFSCST	null	null
Mal-10	PF10_0176	849	100	4	4	0.0007779	0.0010518	-0.590983	-0.0978373	-0.290935	720550	721398	Gametocyte	conserved Plasmodium protein, unknown function	null	null	nucleotide binding
Mal-14	PF14_0757	636	100	3	3	0.0007509	0.0010531	-0.592974	0.891692	0.517245	3228607	3229524	Merozoite	Plasmodium exported protein (PHISTa), unknown function	HMM: MKFFSVMQIFLNLLTISGILLLNIIICD, NN: MKFFSVMQIFLNLLTISGILLLNIIICD	null	null
Mal-02	PFB0310c	752	91.8193	16	17	0.0040881	0.005047	-0.593231	-0.47228	-0.608414	277494	278456	Late Schizogony	merozoite surface protein 4	null	null	null
Mal-14	PF14_0305	3222	100	4	4	0.0001975	0.0002703	-0.596268	-0.12698	-0.285	1275841	1280733	Merozoite	leucine-rich repeat protein	null	null	protein binding
Mal-05	PFE0325w	6939	76.4123	18	18	0.0004693	0.0005791	-0.596877	-0.762155	-0.83597	269319	278345
Mal-14	PF14_0609	2333	100	10	10	0.0007294	0.0009297	-0.602076	-1.13223	-1.03795	2595804	2598506	Early Trophozoite	conserved Plasmodium protein, unknown function	null	null	null
Mal-14	PF14_0431	2439	92.1769	3	3	0.0001945	0.0002746	-0.603047	0.891692	0.513709	1862718	1865363	Early Ring	protein serine/threonine kinase-1	null	protein amino acid phosphorylation, regulation of cell differentiation	ATP binding, protein serine/threonine kinase activity, protein serine/threonine/tyrosine kinase activity, protein tyrosine kinase activity
Mal-07	MAL7P1.82	891	100	4	4	0.000715	0.0009815	-0.603728	-0.122139	-0.28482	793959	796585	Late Schizogony	conserved Plasmodium membrane protein, unknown function	null	null	hydrolase activity, transferase activity
Mal-08	MAL8P1.57	2234	100	5	5	0.0003593	0.0004836	-0.60395	-0.888066	-0.845399	926209	928767	Merozoite	C-13 antigen	null	null	null
Mal-13	PF13_0189	2806	95.0542	4	4	0.0002333	0.0003183	-0.605501	1.00444	0.59599	1392812	1395763	Late Trophozoite	conserved Plasmodium protein, unknown function	null	DNA replication	ATP binding, DNA binding, nucleoside-triphosphatase activity
Mal-09	PFI0185w	4359	95.3412	13	13	0.0005313	0.0006658	-0.605774	-0.530014	-0.656294	179185	183989	Gametocyte	LCCL domain-containing protein	HMM: MYNFFLSIICIFFIPYFCRAS, NN: MYNFFLSIICIFFIPYFCRAS	null	null
Mal-09	PFI1785w	999	100	3	3	0.0004731	0.0006704	-0.608084	-1.71777	-1.61098	1462388	1463647	Merozoite	Plasmodium exported protein (PHISTb), unknown function	null	null	null
Mal-12	PFL2120w	3740	96.1192	8	8	0.0003562	0.0004621	-0.608753	-1.64702	-1.40785	1847666	1852145	Early Trophozoite	conserved Plasmodium protein, unknown function	null	null	binding
Mal-11	PF11_0390	1861	90.958	3	3	0.0002369	0.0003433	-0.610774	0.870233	0.43843	1483372	1485357	Gametocyte	conserved Plasmodium protein, unknown function	null	null	null
Mal-14	PF14_0410	1776	100	4	4	0.0003673	0.0005028	-0.611723	-1.20011	-1.19049	1773219	1775140	Early Trophozoite	conserved Plasmodium protein, unknown function	null	null	null
Mal-06	PFF0595c	4948	88.4361	12	12	0.0004294	0.0005414	-0.611783	-1.2247	-1.20499	512967	519543	Gametocyte	leucine-rich repeat protein	null	null	protein binding
Mal-14	PF14_0087	1520	100	3	3	0.000299	0.0004297	-0.612339	0.880159	0.441812	353263	355141	Early Trophozoite	conserved Plasmodium protein, unknown function	null	null	null
Mal-14	PF14_0303	1916	100	3	3	0.000231	0.0003346	-0.612344	-1.80305	-1.51002	1266953	1268953	Late Schizogony	conserved Plasmodium protein, unknown function	null	null	null
Mal-10	PF10_0214	3822	100	8	8	0.0003447	0.0004489	-0.612403	-0.188783	-0.353785	916709	924212	Early Trophozoite	RNA binding protein, putative	null	null	nucleic acid binding
Mal-08	MAL8P1.156	2799	92.1937	4	4	0.0002327	0.000319	-0.613797	-0.0978373	-0.29911	120155	123190	Early Trophozoite	mannose-6-phosphate isomerase, putative	null	carbohydrate metabolic process	mannose-6-phosphate isomerase activity, zinc ion binding
Mal-07	PF07_0062	2265	100	3	3	0.0002072	0.0002957	-0.618157	-0.413038	-0.553055	746444	748708	Late Trophozoite	GTP-binding translation elongation factor tu family protein, putative	null	translational elongation	GTP binding, GTPase activity, translation elongation factor activity
Mal-14	PF14_0360	1921	96.7271	3	3	0.0002443	0.0003487	-0.618157	-0.413038	-0.553055	1536427	1538412	Early Ring	eukaryotic translation initiation factor eIF2A, putative	null	null	structural constituent of ribosome
Mal-14	PF14_0121	2283	100	4	4	0.0002716	0.0003785	-0.62093	0.990096	0.514274	487776	490380	Gametocyte	conserved Plasmodium protein, unknown function	null	null	null
Mal-12	PFL1125w	4583	94.3587	13	13	0.0005019	0.0006333	-0.621798	0.490746	0.139275	941117	946737	Early Ring	phospholipid-transporting ATPase, putative	null	ATP biosynthetic process, aminophospholipid transport, phospholipid transport	ATP binding, ATPase activity, coupled to transmembrane movement of ions, phosphorylative mechanism, magnesium ion binding, phospholipid-translocating ATPase activity
Mal-14	PF14_0093	2400	100	14	14	0.001019	0.0012855	-0.623114	-0.911269	-0.891716	370146	373006	Gametocyte	conserved Plasmodium protein, unknown function	null	null	nucleotide binding
Mal-14	PF14_0218	1506	95.9847	6	6	0.0006711	0.0008895	-0.625123	0.315282	0.0215359	918374	919942	Early Ring	actin-related protein homolog, arp4 homolog	null	cytoskeleton organization, endocytosis, exocytosis	protein binding, structural constituent of cytoskeleton
Mal-07	MAL7P1.144	1745	100	4	4	0.0003562	0.0004971	-0.625401	0.991748	0.51353	1155894	1158343	Late Ring	serine/threonine protein kinase, FIKK family	null	protein amino acid phosphorylation	ATP binding, protein serine/threonine kinase activity
Mal-09	PFI0435c	2663	100	6	6	0.0003692	0.0004925	-0.625513	-1.45426	-1.2608	410318	413833	Gametocyte	conserved Plasmodium protein, unknown function	null	null	null
Mal-07	MAL7P1.76	2125	99.7653	4	4	0.0002824	0.0003982	-0.626284	-1.30142	-1.15647	767845	770343	Early Ring	conserved Plasmodium protein, unknown function	null	null	null
Mal-14	PF14_0123	8148	100	25	25	0.0005429	0.0006734	-0.626404	-0.767405	-0.806646	493971	504345	Early Ring	conserved Plasmodium protein, unknown function	null	phosphatidylinositol metabolic process	1-phosphatidylinositol-4-phosphate 5-kinase activity, ATP binding
Mal-14	PF14_0158	708	100	3	3	0.0006319	0.000919	-0.627002	-1.77435	-1.48629	643913	644988	Merozoite	conserved Plasmodium protein, unknown function	HMM: MNVQKIVTFCFAISYLLYCH, NN: MNVQKIVTFCFAISYLLYCH	null	null
Mal-02	PFB0920w	2746	88.438	13	13	0.0008345	0.0010569	-0.631074	-0.530014	-0.666314	804518	807739	Merozoite	DnaJ protein, putative	null	protein folding	heat shock protein binding, unfolded protein binding
Mal-14	PF14_0407	9227	99.6867	19	19	0.0003526	0.0004432	-0.631526	-1.5512	-1.37086	1753453	1763607	Early Ring	guanine nucleotide exchange factor, putative	null	regulation of ARF protein signal transduction	ARF guanyl-nucleotide exchange factor activity
Mal-05	PFE1430c	615	100	5	5	0.001342	0.0018151	-0.631676	-0.829006	-0.898158	1178269	1178883	Late Ring	cyclophilin, putative	null	protein folding	cyclosporin A binding, peptidyl-prolyl cis-trans isomerase activity
Mal-12	PFL0970w	1857	100	7	7	0.0006405	0.0008416	-0.632124	-0.315619	-0.489335	802537	804393	Early Ring	pre-mRNA splicing factor, putative	null	RNA splicing, via transesterification reactions	null
Mal-07	PF07_0064	1268	97.1648	3	3	0.0003663	0.0005282	-0.633268	-0.413038	-0.55836	750976	752280	Gametocyte	drug/metabolite exporter, drug/metabolite transporter	null	null	null
Mal-12	PFL1245w	3423	100	4	4	0.0001874	0.0002609	-0.638686	-0.0978373	-0.308027	1045986	1049822	Late Trophozoite	ubiquitin-activating enzyme e1, putative	null	protein modification process	ATP binding, ubiquitin activating enzyme activity
Mal-14	PF14_0748	825	100	4	4	0.0007777	0.0010824	-0.638686	1.00444	0.5841	3202516	3203952	Gametocyte	Plasmodium exported protein (PHISTa), unknown function	HMM: MEEENDLNHFVLKYILVIILGVLCAE, NN: MEEENDLNHFVLKYILVIILGVLCA	null	null
Mal-06	DUP1-PFF0600w	983	93.8873	118	125	0.0238389	0.0287919	-0.639939	-1.09794	-1.10079	520746		null	conserved Plasmodium protein, unknown function
Mal-13	MAL13P1.48	2922	97.4	7	7	0.0004054	0.0005348	-0.640416	-0.315619	-0.492445	450618	453617	Late Trophozoite	conserved Plasmodium protein, unknown function	null	null	null
Mal-11	PF11_0068	1521	100	5	5	0.0005399	0.0007339	-0.640537	0.133891	-0.125677	247451	248971	Merozoite	conserved protein, unknown function	null	null	hydrolase activity, protein binding
Mal-12	PFL0045c	1095	95.0521	4	4	0.0005852	0.0008155	-0.64076	-0.0978373	-0.30877	73229	74522	Merozoite	Plasmodium exported protein (PHISTc), unknown function	null	null	null
Mal-12	PFL1735c	2855	100	10	10	0.0005827	0.0007568	-0.640799	-1.14249	-1.06147	1497675	1501399	Late Trophozoite	RNA-processing protein, putative	null	RNA processing	null
Mal-08	MAL8P1.58	1876	100	8	8	0.0006861	0.0009081	-0.641355	-2.43262	-1.99384	913360	915345	Late Trophozoite	phosphatidylglycerophosphate synthase	null	glycerol-3-phosphate metabolic process, phosphatidylglycerol biosynthetic process	CDP-diacylglycerol-glycerol-3-phosphate 3-phosphatidyltransferase activity
Mal-07	MAL7P1.150	1625	97.7738	9	9	0.0009525	0.0012365	-0.642938	0.692607	0.30329	1212124	1213785	Gametocyte	cysteine desulfurase, putative	null	cysteine metabolic process	cystathionine gamma-lyase activity
Mal-08	MAL8P1.73	3536	100	11	11	0.0005298	0.0006827	-0.643175	-0.316208	-0.461279	806923	814591	Late Schizogony	rhoptry neck protein 5, putative	null	null	null
Mal-04	PFD0690c	4323	100	20	20	0.0007832	0.0009887	-0.643186	0.920303	0.4092	641010	645886	Late Ring	conserved Plasmodium membrane protein, unknown function	HMM: MKYISILIVFFELYFILNFNVTSCF, NN: MKYISILIVFFELYFILNFNVTSCF	null	nucleotide binding
Mal-02	PFB0345c	2803	95.0492	37	39	0.002518	0.0031063	-0.643402	-1.5308	-1.4429	308847	312155	Late Schizogony	serine repeat antigen 4	HMM: MKIHIFLIATIYVLFSEKLIKWTTAS, NN: MKIHIFLIATIYVLFSEKLIKWTTAS	immunoglobulin production, proteolysis, regulation of immune response	cysteine-type peptidase activity
Mal-11	PF11_0236	1428	100	3	3	0.0003089	0.0004556	-0.646166	0.878432	0.430994	864183	867048
Mal-11	PF11_0211	1124	97.8242	10	11	0.0015368	0.0019862	-0.647039	-1.67061	-1.5728	769251	770599	Merozoite	alpha/beta hydrolase fold domain containing protein, putative	null	null	hydrolase activity
Mal-07	PF07_0066	2659	78.2059	16	16	0.0010607	0.0013434	-0.651501	-1.03251	-1.06882	758583	761960	Early Ring	conserved Plasmodium protein, unknown function	null	mRNA processing	RNA binding, nucleotide binding
Mal-14	PF14_0623	759	100	3	3	0.0005779	0.0008571	-0.653747	-0.448127	-0.53051	2655426	2656674
Mal-06	PFF1045w	4699	92.8289	10	10	0.0003568	0.0004651	-0.654586	-2.36627	-1.94544	884298	889612	Late Ring	conserved Plasmodium protein, unknown function	null	null	ATP binding
Mal-01	PFA0035c	156	76.4706	4	4	0.0040712	0.0057245	-0.655278	-0.0978373	-0.313972	56913	57116	Early Ring	hypothetical protein, pseudogene	null	null	null
Mal-09	PFI0285w	3311	99.9698	15	15	0.0007643	0.0009788	-0.656186	-0.814281	-0.840069	289047	292894	Late Ring	conserved Plasmodium protein, unknown function	null	RNA elongation, regulation of transcription from RNA polymerase II promoter, transcription	DNA binding, RNA polymerase II transcription factor activity, protein binding, transcription elongation regulator activity, translation elongation factor activity, zinc ion binding
Mal-10	PF10_0322	4048	92.8653	39	39	0.0017351	0.0021509	-0.65678	-0.670245	-0.792626	1324130	1328434	Early Trophozoite	S-adenosylmethionine decarboxylase/ornithine decarboxylase	null	polyamine biosynthetic process, putrescine metabolic process, spermidine biosynthetic process, spermine biosynthetic process	adenosylmethionine decarboxylase activity, ornithine decarboxylase activity
Mal-09	PFI0205w	810	92.1502	3	3	0.0005634	0.0008269	-0.658452	-0.413038	-0.567201	197865	198814	Gametocyte	conserved Plasmodium protein, unknown function	HMM: MNYLKLFLFLFLVNILNIYGT, NN: MNYLKLFLFLFLVNILNIYGT	null	null
Mal-07	PF07_0058	1422	100	4	4	0.0004189	0.0006012	-0.659756	0.985368	0.499958	723361	725088	Late Trophozoite	conserved Plasmodium protein, unknown function	null	null	null
Mal-03	PFC0850c	2640	97.0232	7	7	0.000444	0.000592	-0.661145	-0.315619	-0.50022	800263	802983	Early Trophozoite	endonuclease/exonuclease/phosphatase family protein, putative	HMM: MKCQIFYKCLFVVVIFLSEYNTIMLST, NN: MKCQIFYKCLFVVVIFLSEYNTIMLS	null	null
Mal-11	PF11_0267	1656	100	8	8	0.0007798	0.00104	-0.662195	0.554358	0.167983	1004779	1007353	Late Schizogony	kelch protein, putative	null	null	null
Mal-10	PF10_0018	2446	88.4309	9	9	0.0006258	0.0008215	-0.666819	-0.626279	-0.752883	74662	77573	Early Ring	alpha/beta hydrolase, putative	HMM: MSVHERIRRSICRIFFFLFFLSLSY, NN: MSVHERIRRSICRIFFFLFFLSLSYKT	null	null
Mal-06	PFF1230c	1180	95.2381	5	5	0.0006455	0.0009055	-0.668229	-0.907841	-0.883538	1032537	1033775	null	conserved Plasmodium protein, unknown function	HMM: MKFFVLFLLVTLNLFHISLE, NN: MKFFVLFLLVTLNLFHISLEH	null	ATP binding
Mal-02	PFB0130w	1617	100	3	3	0.0002797	0.0004142	-0.671044	-1.71777	-1.63308	135523	137139	Late Trophozoite	octaprenyl pyrophosphate synthase	null	carotenoid biosynthetic process, protein modification process	prenyltransferase activity
Mal-07	MAL7P1.25	2359	93.1675	3	3	0.0001917	0.0002839	-0.671044	-1.71777	-1.63308	424085	426809	Gametocyte	cytoskeleton associated protein, putative	null	null	protein binding
Mal-12	PFL1915w	2960	97.9808	3	3	0.0001528	0.0002263	-0.671044	-1.71777	-1.63308	1648656	1651676	Late Trophozoite	DNA gyrase subunit B	HMM: MNVRFFKSLSLFIFFVKGVILVVQAG, NN: MNVRFFKSLSLFIFFVKGVILVVQAG	DNA topological change	ATP binding, ATPase activity, DNA topoisomerase (ATP-hydrolyzing) activity, protein dimerization activity
Mal-13	PF13_0133	1632	92.0474	4	4	0.0003852	0.0005472	-0.67187	-0.0978373	-0.319917	975604	977376	Early Ring	plasmepsin V	HMM: MNNYFLRKENFFILFCFVFVSIFFVSNVTIIKCN, NN: MNNYFLRKENFFILFCFVFVSIFFVSNVTIIKCN	proteolysis	aspartic-type endopeptidase activity
Mal-12	PFL2505c	6624	99.639	27	27	0.0007238	0.00091	-0.674304	0.627901	0.200379	2114614	2122473	Late Schizogony	conserved Plasmodium protein, unknown function	HMM: MNKYWLYIAYVYLLLNILSK, NN: MNKYWLYIAYVYLLLNILSKCN	null	null
Mal-09	PFI1220w	439	100	4	4	0.0013801	0.0019845	-0.674759	-2.36682	-1.93971	1010370	1011825	Gametocyte	conserved protein, unknown function	null	null	ATP binding
Mal-06	PFF0660w	2512	80.9018	3	3	0.0001794	0.0002666	-0.67608	0.891692	0.488067	554452	558223	Early Schizogony	conserved Plasmodium protein, unknown function	null	null	null
Mal-08	PF08_0102	3411	82.4511	39	39	0.0020443	0.0025526	-0.676528	-0.239967	-0.473089	469064	473014	Gametocyte	asparagine-rich antigen Pfa55-14	null	null	null
Mal-13	PF13_0127	1443	93.7622	4	4	0.0004339	0.0006189	-0.678092	-0.0978373	-0.322147	956158	957696	Late Schizogony	conserved Plasmodium protein, unknown function	null	null	null
Mal-07	MAL7P1.92	7606	99.6593	17	17	0.0003906	0.000499	-0.678528	-1.31023	-1.29613	867677	876011	Merozoite	cysteine repeat modular protein 2	HMM: MRNSDFFFFFFVLLNCFLNIQPYVSNAT, NN: MRNSDFFFFFFVLLNCFLNIQPY	intracellular receptor mediated signaling pathway, intracellular transport	protein binding
Mal-03	PFC1010w	3729	92.623	12	14	0.000553	0.0007184	-0.681178	-3.38631	-2.9344	945046	949365	Merozoite	conserved Plasmodium protein, unknown function	null	null	ATP binding
Mal-04	PFD0440w	2042	98.0788	5	5	0.000393	0.0005467	-0.681298	-0.829006	-0.91625	431197	434091	Late Trophozoite	peptidase, M22 family, putative	HMM: MKNVSTHIAIYLFCYIFLIHYLCYTF, NN: MKNVSTHIAIYLFCYIFLIHYLCYTF	null	endopeptidase activity, zinc ion binding
Mal-01	PFA0120c	965	96.0199	10	10	0.0017612	0.0023135	-0.682587	-0.443078	-0.614915	107429	108580	null	lysophospholipase, putative	null	null	null
Mal-05	PFE0475w	2075	92.7167	10	10	0.0008191	0.0010759	-0.682587	-0.443078	-0.614915	403342	405642	Early Trophozoite	asparagine-tRNA ligase, putative	HMM: MRIYFITLIYFFTLLFLLTKCI, NN: MRIYFITLIYFFTLLFLLTKCI	asparaginyl-tRNA aminoacylation, aspartyl-tRNA aminoacylation, translation	ATP binding, asparagine-tRNA ligase activity, aspartate-tRNA ligase activity, nucleic acid binding
Mal-12	PFL0590c	3627	100	12	12	0.0005678	0.0007386	-0.683882	-0.143898	-0.382285	528999	532792	Early Trophozoite	non-SERCA-type Ca2 -transporting P-ATPase	null	ATP biosynthetic process, cation transport, metabolic process	ATP binding, ATPase activity, coupled to transmembrane movement of ions, phosphorylative mechanism, hydrogen ion transmembrane transporter activity
Mal-07	PF07_0129	2407	98.8095	4	4	0.0002591	0.000371	-0.684314	-1.20011	-1.2165	1423537	1425972	Late Trophozoite	acyl-coA synthetase, PfACS5	HMM: MNISFTVCSLFILLINVVLHGA, NN: MNISFTVCSLFILLINVVLHGA	fatty acid metabolic process	AMP binding, long-chain fatty acid-CoA ligase activity
Mal-11	PF11_0262	1454	97.5184	8	8	0.0009202	0.0012284	-0.684576	-0.84013	-0.928871	986629	988119	Early Schizogony	vacuolar membrane protein-related, putative	null	null	nucleotide binding
Mal-03	PFC0680w	1171	100	3	3	0.0003637	0.0005535	-0.685511	0.876715	0.417639	632260	634136	Merozoite	conserved Plasmodium protein, unknown function	null	null	null
Mal-09	PFI1750c	579	100	6	6	0.0016905	0.0023135	-0.685631	0.315282	-0.0008614	1433321	1434097	Early Trophozoite	Plasmodium exported protein (hyp11), unknown function	HMM: MLTVILKILVVSLLIWKLSYSN, NN: MLTVILKILVVSLLIWKLSYSN	null	null
Mal-04	PFD1210w	510	100	15	15	0.0047713	0.0062217	-0.687516	-1.3612	-1.25586	1145209	1145718	Early Ring	Plasmodium exported protein (PHISTa), unknown function	null	leucyl-tRNA aminoacylation, translation	ATP binding, leucine-tRNA ligase activity
Mal-09	PFI0100c	1566	100	5	5	0.0005103	0.0007128	-0.688387	0.133891	-0.143124	93829	95612	Late Schizogony	serine/threonine protein kinase, FIKK family	null	protein amino acid phosphorylation	ATP binding, protein serine/threonine kinase activity
Mal-06	PFF1500c	1703	92.6047	8	8	0.0007837	0.0010488	-0.689565	-1.5536	-1.49897	1291038	1292975	Early Ring	DEAD/DEAH box ATP-dependent RNA helicase	null	DNA duplex unwinding, RNA metabolic process, RNA secondary structure unwinding	ATP binding, ATP-dependent RNA helicase activity, RNA binding
Mal-12	PFL0990w	1017	100	3	3	0.0004105	0.0006305	-0.690155	-0.465461	-0.562642	820579	822191	Early Schizogony	conserved Plasmodium protein, unknown function	HMM: MLLRVFLYFILVKIYQCF, NN: MLLRVFLYFILVKIYQCF	null	null
Mal-10	PF10_0136	3113	96.5271	4	4	0.0001996	0.0002869	-0.690536	-0.0978373	-0.326605	545678	548902	Early Ring	initiation factor 2 subunit family, putative	null	cellular metabolic process, translational initiation	translation initiation factor activity
Mal-11	PF11_0074	2016	100	4	4	0.0002895	0.0004241	-0.690961	-1.28169	-1.16617	263744	266570	Late Trophozoite	exonuclease, putative	HMM: MIAFISLWVLCIINVMAY, NN: MIAFISLWVLCIINVMAY	intein-mediated protein splicing	exonuclease activity, nucleic acid binding
Mal-04	PFD0720w	959	100	3	3	0.0004494	0.0006837	-0.693051	-0.43869	-0.533823	672956	675130	Late Schizogony	conserved ARM repeats protein, unknown function	null	protein import into nucleus	binding, protein transporter activity
Mal-10	PF10_0243	3808	100	8	8	0.0003293	0.0004475	-0.693099	0.544656	0.148638	1040287	1045002	Late Trophozoite	conserved Plasmodium protein, unknown function	null	null	null
Mal-10	PF10_0153a	1008	100	4	4	0.0005933	0.0008639	-0.693701	-1.24741	-1.12645	629908	632060
Mal-11	PF11_0243	2322	94.9693	5	5	0.0003431	0.0004807	-0.693704	-0.829006	-0.920774	918227	921068	Early Schizogony	leucine-rich repeat protein	null	null	protein binding
Mal-03	PFC0060c	1731	98.1293	3	3	0.000257	0.0003869	-0.693709	-0.413038	-0.57958	74873	77071	Merozoite	serine/threonine protein kinase, FIKK family	null	protein amino acid phosphorylation	ATP binding, protein serine/threonine kinase activity
Mal-14	PF14_0244	1945	98.0837	3	3	0.0002287	0.0003444	-0.693709	-0.413038	-0.57958	1027908	1029890	Gametocyte	ABC transporter, (EPP family), putative	null	transport	ATP binding, ATPase activity, coupled to transmembrane movement of substances
Mal-01	PFA0160c	1281	98.1609	5	5	0.0006213	0.0008714	-0.695476	-0.829006	-0.92142	140896	142453	Early Trophozoite	nucleoside transporter, putative	HMM: MLKKSEEIQIKVIFFFIGLLLSLPS, NN: MLKKSEEIQIKVIFFFIGLLLSL	null	null
Mal-08	MAL8P1.112	3194	100	12	12	0.0006159	0.0008121	-0.697047	-1.32146	-1.21733	503459	507819	Late Ring	conserved Plasmodium protein, unknown function	null	null	null
Mal-10	PF10_0321	1495	88.6714	8	8	0.0008889	0.0011947	-0.698295	-1.5536	-1.50229	1321692	1323377	Early Trophozoite	conserved Plasmodium protein, unknown function	null	phosphate transport	null
Mal-05	PFE0965c	498	100	4	4	0.0012035	0.0017557	-0.699207	-0.122352	-0.314677	791717	792934	Late Trophozoite	vacuolar ATP synthetase	null	ATP synthesis coupled proton transport, hydrogen transport	proton-transporting ATPase activity, rotational mechanism
Mal-14	PF14_0684	1643	95.2464	5	5	0.0004829	0.0006794	-0.700793	-1.7919	-1.69907	2929760	2931484	Gametocyte	conserved Plasmodium protein, unknown function	null	null	ATP binding
Mal-13	PF13_0162	4884	88.2385	11	12	0.0004185	0.0005485	-0.701005	-0.6843	-0.81455	1252257	1258171	Merozoite	conserved Plasmodium protein, unknown function	null	null	null
Mal-09	PFI0560c	636	100	3	3	0.000666	0.0010237	-0.701724	0.878761	0.41798	526318	527969
Mal-11	PF11_0064	1902	87.0879	3	3	0.0002172	0.0003371	-0.703266	-0.465687	-0.564457	232095	234239	Merozoite	conserved Plasmodium protein, unknown function	HMM: MRKIIPLLYSVIIFFVFKSWSY, NN: MRKIIPLLYSVIIFFVFKSWSY	null	null
Mal-03	PFC0315c	914	100	3	3	0.0004501	0.0006999	-0.704257	-0.468277	-0.571025	319608	321511	Gametocyte	conserved Plasmodium protein, unknown function	null	null	null
Mal-09	PFI1180w	3555	91.6473	8	8	0.0003727	0.0005024	-0.704531	-0.84013	-0.936444	972538	976627	Late Schizogony	patatin-like phospholipase, putative	null	lipid metabolic process	GTP binding
Mal-08	MAL8P1.132	2505	89.7849	4	4	0.0002454	0.0003565	-0.707129	-0.0978373	-0.332551	350439	353938	Early Ring	kinesin-like protein, putative	null	microtubule-based movement	ATP binding, microtubule motor activity
Mal-11	PF11_0246	3253	81.102	4	4	0.000189	0.0002745	-0.707129	1.00444	0.559577	929353	933363	Early Ring	conserved Plasmodium protein, unknown function	HMM: MNIFKRYIFFLCSFYLLYVTCSSN, NN: MNIFKRYIFFLCSFYLLYVTCSSN	null	nucleotide binding
Mal-03	PFC0510w	2130	84.8268	7	8	0.0005373	0.0007337	-0.708133	-1.09429	-1.14014	510427	512937	Late Trophozoite	RING zinc finger protein, putative	null	null	protein binding, zinc ion binding
Mal-11	PF11_0210	1473	98.3968	4	4	0.0004168	0.0006063	-0.709203	-1.20011	-1.22542	766851	768459	Late Trophozoite	metal ion channel - Mg2 , Co2 and Ni2	null	metal ion transport	metal ion transmembrane transporter activity
Mal-10	PF10_0347	1206	94.5882	6	6	0.0008001	0.0011107	-0.712007	1.17469	0.678813	1409278	1410552	Late Schizogony	merozoite surface protein	null	null	null
Mal-10	PF10_0089	2389	86.936	8	8	0.0005522	0.0007476	-0.713261	-0.126656	-0.371548	374864	377611	Early Ring	small subunit rRNA synthesis-associated protein, putative	null	mRNA processing	endonuclease activity, zinc ion binding
Mal-12	PFL0110c	975	100	3	4	0.0004496	0.0006869	-0.713856	-3.0225	-2.70957	116475	117449	Early Schizogony	mitochondrial phosphate carrier protein	null	transport	binding
Mal-05	PFE0765w	5225	81.0454	8	8	0.0002523	0.0003418	-0.714509	0.586819	0.196187	628979	635380	Late Trophozoite	phosphatidylinositol 3-kinase	null	endocytosis, intracellular transport, phosphoinositide phosphorylation, phosphoinositide-mediated signaling	1-phosphatidylinositol-3-kinase activity, hemoglobin binding, phosphotransferase activity, alcohol group as acceptor
Mal-09	PFI0650c	1885	97.1149	5	5	0.0004175	0.0005922	-0.71497	-0.829006	-0.928527	576951	579017	Early Ring	conserved Plasmodium protein, unknown function	null	metabolic process	NAD+ kinase activity, metal ion binding
Mal-04	PFD0425w	2955	100	20	21	0.0012329	0.0015866	-0.715043	-1.50256	-1.45857	420300	423254	Merozoite	sporozoite invasion-associated protein 1, putative	HMM: MEGFVALLSFLVVLVFNKTIGY, NN: MEGFVALLSFLVVLVFNKTIGY	null	null
Mal-05	PFE1485w	5177	88.2844	35	35	0.0011888	0.0015093	-0.715785	-1.89208	-1.75119	1213526	1219369	Late Trophozoite	conserved Plasmodium protein, unknown function	null	null	ATP binding, actin binding, calmodulin binding, motor activity
Mal-14	PF14_0278	4146	95.9056	13	13	0.0005324	0.0007	-0.717936	0.490746	0.1012	1176712	1181034	Gametocyte	ATP-dependent DNA helicase, putative	null	DNA recombination, DNA repair, DNA replication	ATP binding, ATP-dependent 3'-5' DNA helicase activity, ATP-dependent DNA helicase activity, nucleic acid binding
Mal-02	PFB0973c	195	100	13	13	0.0107075	0.0142493	-0.721297	-0.0937914	-0.343115	873915	874109	Late Trophozoite	hypothetical protein	null	null	hydrolase activity, zinc ion binding
Mal-10	PF10_0103	669	100	3	3	0.0006516	0.0010011	-0.721411	-0.413038	-0.589306	420184	421055	Early Ring	eukaryotic translation initiation factor 2 beta subunit, putative	null	translational initiation	RNA binding, translation initiation factor activity
Mal-10	PF10_0147	987	100	3	3	0.0004417	0.0006786	-0.721411	-0.413038	-0.589306	611212	612198	Gametocyte	FAD synthetase, putative	null	metabolic process	FMN adenylyltransferase activity, transferase activity
Mal-13	PF13_0190	1385	87.9365	3	3	0.0003147	0.0004836	-0.721411	-0.413038	-0.589306	1398469	1400043	Early Ring	conserved Plasmodium protein, unknown function	null	protein folding	ATPase activator activity, chaperone binding, peptidyl-prolyl cis-trans isomerase activity
Mal-13	MAL13P1.186	3398	98.9805	11	11	0.0005168	0.0006942	-0.721422	-1.55834	-1.39392	1498073	1501690	Early Trophozoite	1-deoxy-D-xylulose 5-phosphate synthase	HMM: MIFNYVFFKNFVPVVLYILLIIYINLN, NN: MIFNYVFFKNFVPVVLYILLIIYINLNGM	metabolic process	catalytic activity
Mal-11	PF11_0089	3097	100	11	12	0.0005695	0.0007645	-0.721813	0.243886	-0.088973	321886	325323	Gametocyte	conserved Plasmodium protein, unknown function	null	null	ATP binding, actin binding, calmodulin binding, motor activity
Mal-07	PF07_0067	2719	81.8729	5	5	0.000287	0.0004105	-0.729148	0.133891	-0.157985	763075	766284	Early Ring	large ribosomal subunit assembling factor, putative	null	protein transport, ribosome biogenesis	binding
Mal-09	PFI1300c	5165	97.9518	11	11	0.0003418	0.0004601	-0.73003	-0.940469	-0.948272	1075905	1081673	Late Schizogony	conserved Plasmodium protein, unknown function	null	null	null
Mal-05	PFE0085c	2247	94.3325	5	5	0.0003469	0.0004968	-0.73092	-1.7919	-1.71005	86820	89201	Late Schizogony	anaphase promoting complex subunit, putative	null	null	null
Mal-12	PFL1085w	5974	99.9665	18	18	0.000494	0.0006488	-0.732039	0.396401	0.0006729	907195	914493	Merozoite	transcription factor with AP2 domain(s), putative	null	regulation of transcription, DNA-dependent	transcription factor activity
Mal-13	MAL13P1.308	7771	99.3988	15	15	0.0003279	0.0004309	-0.733611	-0.727946	-0.863589	2469863	2477959	Late Schizogony	conserved Plasmodium protein, unknown function	null	null	binding
Mal-13	MAL13P1.173	906	97.4194	7	8	0.0014407	0.0019713	-0.734464	0.586819	0.188614	1403720	1404649	Late Trophozoite	MSP7-like protein	HMM: MKGRIISFSFFLFCMVHFVFCD, NN: MKGRIISFSFFLFCMVHFVFCD	null	null
Mal-07	PF07_0114	2600	90.5608	11	11	0.0007061	0.0009445	-0.734968	-0.283872	-0.510966	1226662	1229532	Late Trophozoite	conserved Plasmodium protein, unknown function	null	null	null
Mal-11	PF11_0191	1658	92.8852	5	5	0.0004687	0.0006733	-0.736237	-1.7919	-1.71199	703174	704958	Early Ring	box C/D snoRNP rRNA 2'-O-methylation factor, putative	null	null	null
Mal-14	PF14_0144	1519	97.1849	5	5	0.0005116	0.0007349	-0.736237	1.09679	0.615141	590625	592187	Early Ring	RNA guanylyltransferase	null	mRNA capping	mRNA guanylyltransferase activity
Mal-01	PFA0175w	4971	89.9566	20	20	0.0006905	0.0008982	-0.737393	-1.2747	-1.29148	154410	160660	Late Trophozoite	conserved Plasmodium protein, unknown function	null	phosphate transport	structural molecule activity
Mal-06	PFF0370w	1534	96.478	10	10	0.0010797	0.0014554	-0.738	0.170689	-0.150542	311546	313111	null	para-hydroxybenzoate--polyprenyltransferase (4- hydroxybenzoate octaprenyltransferase), putative	null	ubiquinone metabolic process	4-hydroxybenzoate octaprenyltransferase activity
Mal-13	MAL13P1.413	646	79.1667	3	3	0.000666	0.0010368	-0.73904	-1.71777	-1.65695	2784306	2785247	Early Ring	membrane associated histidine-rich protein	null	null	null
Mal-11	PF11_0419	2189	100	7	7	0.0004876	0.0006859	-0.739088	-0.381052	-0.534711	1633917	1636855	Late Ring	conserved Plasmodium protein, unknown function	null	null	null
Mal-13	MAL13P1.121	1579	92.9918	6	6	0.0006018	0.0008483	-0.739934	1.17469	0.668475	916561	918795	Early Schizogony	adenosine-diphosphatase, putative	HMM: MKNGRLINKQAIQLILGLYVLFMFLFVNIKQCYGK, NN: MKNGRLINKQAIQLILGLYVLFMFLFVNIKQCYGK	null	hydrolase activity
Mal-12	PFL1275c	2455	98.5944	9	9	0.0005661	0.0007806	-0.740349	0.653698	0.206156	1067837	1071300	Gametocyte	conserved Plasmodium protein, unknown function	null	null	null
Mal-05	PFE1010w	2002	95.6065	6	6	0.0004742	0.0006691	-0.741485	-0.544123	-0.710973	831614	834184	Early Trophozoite	protein phosphatase, putative	null	null	catalytic activity
Mal-04	PFD0560w	1857	85.6155	3	3	0.0002312	0.0003607	-0.741558	-0.413038	-0.596379	517277	519445	Early Trophozoite	conserved Plasmodium protein, unknown function	null	null	DNA binding
Mal-08	MAL8P1.59	1080	100	3	3	0.0003976	0.0006201	-0.741558	-0.413038	-0.596379	910303	911812	Merozoite	conserved Plasmodium protein, unknown function	HMM: MIFLYFPFVLLLCTFLINFAKCK, NN: MIFLYFPFVLLLCTFLINFAKCK	null	RNA binding
Mal-05	PFE0040c	1879	100	5	6	0.0003834	0.0005647	-0.742811	0.0781389	-0.194693	43327	47761	Early Trophozoite	mature parasite-infected erythrocyte surface antigen,erythrocyte membrane protein 2	null	null	heat shock protein binding
Mal-14	PF14_0577	4199	100	9	9	0.0003367	0.0004631	-0.743705	-0.694985	-0.769401	2466027	2470925	Early Schizogony	conserved Plasmodium protein, unknown function	null	null	nucleotide binding
Mal-10	PF10_0320	5781	96.35	20	20	0.0005739	0.0007532	-0.746324	-0.982474	-1.00494	1313253	1320947	Late Ring	conserved Plasmodium protein, unknown function	null	proteolysis, transcription	ATP binding, DNA binding, DNA-directed RNA polymerase activity, cysteine-type peptidase activity, nucleotidyltransferase activity, peptidase activity, zinc ion binding
Mal-03	PFC0965w	6911	96.5898	21	21	0.0005002	0.0006567	-0.747673	-1.26014	-1.20979	909587	917707	Early Ring	conserved Plasmodium protein, unknown function	null	null	null
Mal-04	PFD0565c	3497	89.3231	21	21	0.0010264	0.0013407	-0.751906	-0.433374	-0.645392	520051	523965	Early Trophozoite	DEAD box ATP-dependent RNA helicase, putative	null	RNA metabolic process	ATP binding, ATP-dependent RNA helicase activity, nucleic acid binding
Mal-14	PF14_0347	2530	100	3	3	0.0001579	0.0002543	-0.752505	-0.461408	-0.576056	1495742	1498476	Late Trophozoite	conserved Plasmodium protein, unknown function	null	null	null
Mal-14	PF14_0502	861	100	4	4	0.0006637	0.0010075	-0.753004	-0.131446	-0.340167	2167353	2169476	Early Trophozoite	U1 snRNA associated protein, putative	null	null	null
Mal-04	PFD0885c	2737	91.8765	5	5	0.000281	0.0004078	-0.75396	0.133891	-0.167032	826343	829321	Merozoite	conserved Plasmodium protein, unknown function	null	null	null
Mal-12	PFL1930w	16058	91.073	73	73	0.0007972	0.0010149	-0.754281	-1.5327	-1.48675	1660440	1677743	Early Schizogony	conserved Plasmodium protein, unknown function	null	null	ATP binding, actin binding, calmodulin binding, motor activity
Mal-04	PFD0695w	957	100	3	3	0.0004168	0.0006723	-0.754297	-0.461377	-0.576993	659333	660537	Late Ring	conserved Plasmodium protein, unknown function	null	null	null
Mal-11	PF11_0318	1389	100	6	6	0.0006776	0.0009644	-0.757	-0.544123	-0.716716	1187602	1188990	Late Ring	PF16 protein, putative	null	null	binding
Mal-06	PFF0775w	1086	100	5	5	0.0006582	0.0009781	-0.757466	0.0793033	-0.19936	669856	671628	Early Trophozoite	pyridoxine kinase	null	phosphorylation, pyridoxine metabolic process, response to singlet oxygen, vitamin B6 biosynthetic process	ATP binding, pyridoxal binding, pyridoxal kinase activity, pyridoxamine binding, pyridoxine binding
Mal-14	PF14_0720	2751	95.3222	10	10	0.0005964	0.0008115	-0.757865	0.784456	0.327591	3081685	3084570	Early Trophozoite	conserved protein, unknown function	null	null	ATP binding, ATP-dependent helicase activity, RNA binding, helicase activity
Mal-11	PF11_0362	2070	100	10	11	0.0007899	0.0010785	-0.765184	-0.443078	-0.646885	1374590	1376659	Late Schizogony	protein phosphatase, putative	null	null	catalytic activity
Mal-07	PF07_0038	3473	86.7816	15	15	0.0007235	0.0009642	-0.765758	-0.727946	-0.876476	478614	482612	Gametocyte	Cg7 protein	null	null	null
Mal-01	PFA0285c	2345	93.8375	3	3	0.0001789	0.0002856	-0.771779	-0.413038	-0.606989	249470	252249	Late Trophozoite	conserved Plasmodium protein, unknown function	null	cell cycle	cyclin-dependent protein kinase regulator activity, nucleotide binding
Mal-04	PFD0815c	6326	86.1032	6	6	0.0001475	0.0002117	-0.772515	-0.544123	-0.722459	739598	746854	Early Trophozoite	conserved Plasmodium protein, unknown function	null	null	null
Mal-13	PF13_0359	1500	100	6	6	0.0005793	0.0008489	-0.773244	-0.631185	-0.726415	2723759	2725489	Late Trophozoite	mitochondrial carrier protein, putative	null	transport	binding
Mal-14	PF14_0387	1620	100	7	7	0.0006528	0.0009337	-0.774045	-1.96979	-1.70221	1665406	1667486	Early Trophozoite	major facilitator superfamily, putative	null	null	null
Mal-10	PF10_0162	2240	92.0674	12	12	0.0008827	0.001196	-0.774906	-2.84591	-2.54573	669201	671852	Merozoite	Plasmodium exported protein (PHISTc), unknown function	null	null	null
Mal-09	PFI1445w	4137	100	16	16	0.0006468	0.0008634	-0.776738	0.282768	-0.0922532	1175193	1180752	Early Schizogony	high molecular weight rhoptry protein 2	HMM: MIKVTIFLLLSIFSFNLYGL, NN: MIKVTIFLLLSIFSFNLYGL	null	null
Mal-06	PFF0360w	1242	100	4	4	0.0004719	0.000719	-0.77972	-0.0978373	-0.35856	304634	306038	Late Trophozoite	uroporphyrinogen III decarboxylase	HMM: MLKCLVTPLLICILTIKILCF, NN: MLKCLVTPLLICILTIKILCF	heme biosynthetic process	uroporphyrinogen decarboxylase activity
Mal-04	PFD0320c	6606	99.608	21	22	0.0005009	0.0006706	-0.781525	-1.3469	-1.29188	340759	350972	Early Ring	conserved Plasmodium protein, unknown function	null	null	ATP binding, actin binding, calmodulin binding, motor activity
Mal-08	MAL8P1.88	2002	99.7012	10	10	0.0007799	0.0010832	-0.78222	-1.76481	-1.55862	701497	703773	Merozoite	conserved Plasmodium protein, unknown function	null	null	null
Mal-05	PFE0665c	900	100	3	3	0.0004414	0.0007233	-0.782654	0.878708	0.390208	571056	572659	Late Ring	GTP binding protein, putative	null	null	GTP binding, guanyl nucleotide binding
Mal-10	PF10_0290	2040	100	5	5	0.0003492	0.0005256	-0.783833	-0.901352	-0.917272	1208196	1210561	Merozoite	conserved Plasmodium protein, unknown function	HMM: MKVFSIFKNVLMLFYIIATFHKIPSEGA, NN: MKVFSIFKNVLMLFYIIATFHKIPSEGA	null	zinc ion binding
Mal-14	PF14_0403	2010	92.5414	3	3	0.0001973	0.0003237	-0.783907	0.878458	0.387772	1724342	1727356	Early Trophozoite	protein prenyltransferase alpha subunit, putative	null	protein amino acid prenylation	Rab geranylgeranyltransferase activity, protein geranylgeranyltransferase activity
Mal-07	PF07_0076	491	100	3	3	0.000788	0.0013058	-0.784305	-1.80301	-1.56725	889006	889810	Gametocyte	conserved Plasmodium protein, unknown function	null	null	null
Mal-08	PF08_0092	2683	97.9555	7	7	0.0004092	0.0005825	-0.786906	-0.315619	-0.547391	580603	583341	Late Ring	histone-arginine methyltransferase, putative	null	null	null
Mal-01	PFA0185w	1421	100	8	8	0.0008557	0.0012165	-0.787376	-0.911967	-0.940726	166748	168632	Late Ring	conserved Plasmodium protein, unknown function	null	null	ATP binding, kinase activity
Mal-02	PFB0775w	1217	100	4	4	0.0004458	0.0007	-0.787457	0.983825	0.456384	701244	702893	Early Trophozoite	conserved Plasmodium protein, unknown function	null	null	null
Mal-13	MAL13P1.196	2678	95.7797	6	6	0.0003454	0.0005002	-0.78803	-1.40353	-1.41764	1568569	1571364	Late Trophozoite	serine/threonine protein kinase, putative	HMM: MKLSSCITYVSILCNLIIVGR, NN: MKLSSCITYVSILCNLIIVGRFLYSS	protein amino acid phosphorylation	ATP binding, protein kinase activity, protein serine/threonine kinase activity
Mal-12	PFL2020c	1576	98.7469	9	9	0.0009158	0.0012749	-0.788499	0.692607	0.247472	1787224	1788819	Gametocyte	conserved Plasmodium protein, unknown function	HMM: MKVTYAVRLLLPVYFLFFWIHLNIVRSD, NN: MKVTYAVRLLLPVYFLFFWIHLNIVRSD	cell redox homeostasis, oxidation reduction	thiol oxidase activity
Mal-14	PF14_0200	1433	94.5875	7	8	0.0007651	0.0010906	-0.78967	-1.09429	-1.17072	854069	855909	Late Trophozoite	pantothenate kinase, putative	null	coenzyme A biosynthetic process	ATP binding, pantothenate kinase activity
Mal-14	PF14_0263	4903	86.7481	12	12	0.0004004	0.0005464	-0.790227	-0.143898	-0.424112	1109087	1115412
Mal-05	PFE0735w	4220	88.8047	17	17	0.0006714	0.0008994	-0.791363	-0.47228	-0.688666	610087	614769	Gametocyte	conserved Plasmodium protein, unknown function	null	null	null
Mal-11	PF11_0381	3724	92.4988	14	14	0.0006201	0.0008393	-0.792376	-1.35961	-1.38162	1456148	1460316	Late Schizogony	subtilisin-like protease 2	HMM: MLNIIYVVSLILIKFIFYKECN, NN: MLNIIYVVSLILIKFIFYK	protein maturation, proteolysis	serine-type endopeptidase activity, serine-type peptidase activity
Mal-14	PF14_0544	2219	98.8859	6	6	0.0004157	0.0006037	-0.792685	0.315282	-0.0404876	2340720	2342963	Gametocyte	conserved Plasmodium protein, unknown function	null	null	null
Mal-14	PF14_0350	1462	100	5	5	0.0004895	0.0007389	-0.793608	-0.88803	-0.909081	1502591	1504427	Merozoite	N-acetyltransferase, putative	null	metabolic process	D-amino-acid N-acetyltransferase activity
Mal-01	PFA0310c	3645	98.8609	11	11	0.00049	0.0006737	-0.794009	-0.283872	-0.534011	265447	269412	Early Schizogony	calcium-transporting ATPase	null	ATP biosynthetic process, calcium ion transport, metabolic process	ATP binding, calcium-transporting ATPase activity
Mal-07	MAL7P1.34	589	82.493	3	3	0.0006999	0.0011371	-0.794444	0.891692	0.446511	547897	548610	Merozoite	conserved Plasmodium membrane protein, unknown function	null	null	null
Mal-12	PFL1925w	2582	97.692	3	3	0.0001597	0.0002594	-0.794444	0.891692	0.446511	1655476	1658118	Late Trophozoite	cell division protein FtsH, putative	null	protein catabolic process, proteolysis	ATP binding, ATP-dependent peptidase activity, metalloendopeptidase activity, nucleoside-triphosphatase activity
Mal-03	PFC0215c	1391	93.7332	18	18	0.0021579	0.002889	-0.796316	-1.96593	-1.85388	220611	222467	Merozoite	conserved Plasmodium protein, unknown function	HMM: MKRLFLLIYAITIFSIYLINGA, NN: MKRLFLLIYAITIFSIYLINGA	null	ATP binding
Mal-12	PFL1650w	5346	87.6106	11	11	0.0003333	0.0004594	-0.798849	-0.858408	-0.989441	1427386	1433588	Early Schizogony	conserved Plasmodium protein, unknown function	null	null	ATP binding, DNA binding, helicase activity, hydrolase activity, metal ion binding
Mal-13	MAL13P1.405	3886	100	7	7	0.0002724	0.0003937	-0.80035	-1.14305	-1.10037	1774308	1778498	Late Schizogony	conserved protein, unknown function	null	null	ligase activity, protein binding, zinc ion binding
Mal-06	PFF1455c	756	100	4	4	0.0007645	0.0011812	-0.80046	-2.30238	-2.15025	1252055	1253988	null	CPW-WPC family protein	HMM: MNSILYLVFPYILFLILLRTYAY, NN: MNSILYLVFPYILFLILLRTYAY	null	null
Mal-03	PFC0770c	4045	83.2305	23	24	0.0009556	0.0012694	-0.801323	-0.252333	-0.527212	713195	718503	Early Schizogony	kinesin-like protein, putative	null	microtubule-based movement	ATP binding, microtubule motor activity
Mal-12	PFL0560c	2915	94.7967	5	5	0.0002562	0.0003829	-0.80181	-0.829006	-0.960189	498518	501888	Late Schizogony	minichromosome maintenance protein, putative	null	DNA replication, DNA strand elongation involved in DNA replication, DNA-dependent DNA replication initiation	ATP binding, ATP-dependent DNA helicase activity, DNA binding, DNA-dependent ATPase activity
Mal-02	PFB0835c	1560	100	6	6	0.0005882	0.0008587	-0.801993	0.315282	-0.0439333	735437	736996	Late Trophozoite	conserved Plasmodium protein, unknown function	null	null	carboxylesterase activity
Mal-14	PF14_0383	3721	100	4	4	0.0001473	0.0002322	-0.804115	-1.26181	-1.17536	1647616	1651637	Late Schizogony	conserved Plasmodium protein, unknown function	null	null	DNA binding, protein binding, zinc ion binding
Mal-13	PF13_0029	566	95.7699	3	3	0.0007226	0.0011833	-0.804518	0.891692	0.442974	277341	277931	Merozoite	conserved Plasmodium protein, unknown function	HMM: MPHHLTSFVAALTGSISSGT, NN: MPHHLTSFVAALTGSISSGTCCGC	null	null
Mal-14	PF14_0023	2420	91.6667	15	15	0.0010201	0.0013838	-0.806129	-0.26805	-0.532868	81121	83760	Early Trophozoite	conserved Plasmodium protein, unknown function	null	tRNA pseudouridine synthesis	RNA binding, isomerase activity, pseudouridine synthase activity
Mal-14	PF14_0472	1515	100	5	5	0.000461	0.0007053	-0.806455	-1.90126	-1.65309	2035053	2036567	Gametocyte	conserved Plasmodium protein, unknown function	null	null	null
Mal-14	PF14_0345b	1243	93.1086	5	5	0.0005989	0.000898	-0.807126	-1.7919	-1.73784	1488649	1489944	Late Trophozoite	conserved protein, unknown function	null	null	GTP binding
Mal-09	PFI1095w	877	100	3	3	0.0004551	0.0007538	-0.807978	-0.428802	-0.560276	906474	908347	Gametocyte	conserved Plasmodium protein, unknown function	HMM: MLKKVILLTFYFFCCYKCE, NN: MLKKVILLTFYFFCCYKCE	null	null
Mal-14	PF14_0345	4665	100	7	7	0.0002223	0.0003242	-0.808636	-1.97026	-1.70822	1484109	1489944
Mal-13	PF13_0137	3433	100	4	4	0.0001573	0.0002499	-0.808825	-2.40659	-2.00968	991100	995479	Early Ring	conserved Plasmodium protein, unknown function	null	asparagine biosynthetic process, glutamine metabolic process	asparagine synthase (glutamine-hydrolyzing) activity
Mal-13	PF13_0348	3177	83.848	6	6	0.0002875	0.0004216	-0.809751	-0.544123	-0.736242	2651612	2655400	Late Trophozoite	rhoptry protein	null	null	null
Mal-14	PF14_0587	1976	97.1485	6	6	0.0004623	0.0006779	-0.809751	-0.544123	-0.736242	2497982	2500319	Early Ring	spliceosome associated protein, putative	null	mRNA processing	null
Mal-14	PF14_0207	917	100	4	4	0.0005986	0.000946	-0.810493	-1.25456	-1.17141	881974	883545	Early Ring	DNA-directed RNA polymerase III subunit C, putative	null	regulation of transcription, DNA-dependent, transcription	DNA binding, DNA-directed RNA polymerase activity
Mal-05	PFE1130w	1427	98.2782	3	3	0.0002849	0.0004693	-0.812073	-1.71777	-1.68259	940244	941695	Late Schizogony	conserved protein, unknown function	HMM: MENFHLHSMIKMNSTVSLLFGIFLTVIGSIFMAIAN, NN: MENFHLHSMIKMNSTVSLLFGIFLTVIGS	null	null
Mal-05	PFE0050w	783	100	5	5	0.0009477	0.0014256	-0.812443	-0.829006	-0.964066	55841	56872	Late Ring	Plasmodium exported protein, unknown function	null	null	null
Mal-14	PF14_0356	1701	96.5928	6	6	0.0005361	0.0007875	-0.812854	-1.40353	-1.42683	1523229	1524989	Merozoite	conserved Plasmodium protein, unknown function	null	null	null
Mal-05	PFE0450w	4708	91.8276	9	9	0.0003027	0.0004268	-0.813517	-1.28572	-1.33264	381077	386203	Late Trophozoite	chromosome condensation protein, putative	null	chromosome organization	ATP binding, protein binding
Mal-02	PFB0625w	1965	97.7612	3	3	0.0002065	0.0003408	-0.814591	-0.413038	-0.622021	558585	560594	Gametocyte	conserved Plasmodium protein, unknown function	null	null	null
Mal-03	PFC0730w	666	100	3	3	0.0006092	0.0010056	-0.814591	-0.413038	-0.622021	671131	672309	Late Schizogony	HVA22/TB2/DP1 family protein, putative	null	null	null
Mal-06	PFF0470w	3039	96.6603	3	3	0.0001335	0.0002204	-0.814591	-0.413038	-0.622021	402742	407238	Late Ring	conserved Plasmodium protein, unknown function	HMM: MRLFFLFSMFLIKCATSI, NN: MRLFFLFSMFLIKCATSI	null	null
Mal-08	PF08_0084	708	100	3	3	0.000573	0.000946	-0.814591	-0.413038	-0.622021	635110	635817	Late Ring	RNA-binding protein (U1 snRNP-like), putative	null	null	nucleic acid binding, zinc ion binding
Mal-11	PF11_0335	947	99.2662	3	3	0.0004284	0.0007072	-0.814591	-0.413038	-0.622021	1265123	1266076
Mal-14	PF14_0071	585	100	3	3	0.0006935	0.0011449	-0.814591	-0.413038	-0.622021	268108	268692	Gametocyte	conserved Plasmodium protein, unknown function	null	null	ATP binding
Mal-14	PF14_0464	762	100	3	3	0.0005324	0.000879	-0.814591	-0.413038	-0.622021	1997485	1998246	Gametocyte	SNARE protein, putative	null	intracellular protein transport, regulation of vesicle fusion, vesicle-mediated transport	SNAP receptor activity, protein binding
Mal-09	PFI0320w	1163	94.0939	7	7	0.0009293	0.0013437	-0.815928	-0.315619	-0.558277	318308	319543	Merozoite	arginase, putative	null	arginine metabolic process	arginase activity, metal ion binding
Mal-14	PF14_0517	2261	98.5185	5	5	0.0003271	0.0004937	-0.81776	-0.829006	-0.966005	2234118	2236412	Early Trophozoite	aminopeptidase P	null	cellular process, hemoglobin catabolic process, proteolysis	hydrolase activity, metalloaminopeptidase activity, protein homodimerization activity
Mal-05	PFE1065w	944	100	3	3	0.0003983	0.0006792	-0.817918	-0.465664	-0.601577	868910	869875	Merozoite	conserved Plasmodium protein, unknown function	null	null	null
Mal-08	MAL8P1.113	15339	100	64	64	0.0006835	0.0008982	-0.818349	-0.594585	-0.791091	481101	498503	Late Trophozoite	peptidase family C50, putative	null	proteolysis	peptidase activity
Mal-09	PFI1605w	2153	100	10	10	0.0007232	0.0010195	-0.81997	-1.72545	-1.54623	1314542	1317587	Gametocyte	conserved Plasmodium protein, unknown function	null	null	null
Mal-03	PFC0185w	1540	97.5919	4	4	0.00037	0.0005799	-0.8212	-0.0978373	-0.373423	201218	202795	Gametocyte	membrane skeletal protein IMC1-related	null	null	null
Mal-10	PF10_0174	1377	98.0769	4	4	0.0004138	0.0006485	-0.8212	-1.20011	-1.26555	715877	717436	Late Trophozoite	26s proteasome regulatory subunit p55, putative	null	ubiquitin-dependent protein catabolic process	endopeptidase activity
Mal-13	PF13_0168	1446	100	4	4	0.000394	0.0006176	-0.8212	-1.20011	-1.26555	1310969	1312414	Gametocyte	CPW-WPC family protein	null	null	null
Mal-08	MAL8P1.205	2044	81.0147	12	12	0.0009465	0.0013107	-0.82177	-0.143898	-0.436518	1340531	1343377	Gametocyte	Plasmodium exported protein, unknown function	HMM: MEYIHILRKLLFSYFSVVLLGI, NN: MEYIHILRKLLFSYFSVVLLGI	cell adhesion, phosphate transport	extracellular matrix structural constituent
Mal-04	PFD1190c	369	100	19	19	0.008181	0.0111337	-0.821932	1.27739	0.606281	1133287	1133655
Mal-02	PFB0640c	4175	239	4	4	0.0001253	0.0002027	-0.823577	-0.160017	-0.391085	568695	573315	Early Ring	sec31p	null	ER to Golgi vesicle-mediated transport, translocation of peptides or proteins into host cell cytoplasm	null
Mal-06	PFF1255w	981	100	6	6	0.0009237	0.0013655	-0.823714	0.315282	-0.0519734	1046987	1048053	Gametocyte	conserved Plasmodium protein, unknown function	null	null	null
Mal-03	PFC0880c	1434	100	7	7	0.0006981	0.0010363	-0.82709	-0.397932	-0.583836	827746	829179	Gametocyte	conserved Plasmodium protein, unknown function	null	null	null
Mal-13	MAL13P1.65	276	100	3	3	0.0013503	0.0023227	-0.827857	0.87174	0.3684	555769	556044	null	hypothetical protein	null	null	ATP binding
Mal-03	PFC0135c	3649	96.919	5	5	0.0002013	0.0003059	-0.828393	-0.829006	-0.969882	148844	152822	Late Trophozoite	exportin 1, putative	null	intracellular protein transport, protein import into nucleus, docking	binding, protein transporter activity
Mal-10	PF10_0380	2688	98.0306	15	15	0.0009083	0.0012458	-0.830799	-0.26805	-0.542759	1568708	1571814	Late Ring	serine/threonine protein kinase, FIKK family	null	protein amino acid phosphorylation	ATP binding, protein serine/threonine kinase activity
Mal-13	MAL13P1.123	5467	94.0316	24	24	0.0007299	0.0009801	-0.831233	-1.13342	-1.22052	931515	938005
Mal-10	PF10_0307	1866	100	6	6	0.0004579	0.0006922	-0.834319	-0.60665	-0.727135	1260308	1263067	Late Trophozoite	conserved Plasmodium protein, unknown function	null	null	null
Mal-14	PF14_0753	744	100	8	8	0.0015929	0.0023232	-0.834572	-0.912138	-0.955943	3216334	3217231	Merozoite	Plasmodium exported protein (hyp13), unknown function	HMM: MSFSSMKLILRTITYIVLLLLHYDTF, NN: MSFSSMKLILRTITYIVLLLL	null	null
Mal-10	PF10_0327	2612	95.0509	4	4	0.000216	0.0003419	-0.835719	-2.30238	-2.16288	1344148	1346895	Early Ring	Myb2 protein	null	regulation of transcription, DNA-dependent	DNA binding
Mal-13	PF13_0083	1227	100	4	4	0.0004597	0.0007278	-0.835719	-2.30238	-2.16288	624987	626213	Early Trophozoite	lipoate protein ligase a type 1	null	lipid metabolic process, protein lipoylation, protein modification process	lipoate-protein ligase activity
Mal-08	PF08_0090	3400	100	13	13	0.0005869	0.000823	-0.837121	-0.613315	-0.759172	590941	594609	Late Ring	conserved Plasmodium protein, unknown function	null	null	null
Mal-07	MAL7P1.152	2920	97.1391	18	18	0.0010101	0.0013762	-0.837226	-1.16341	-1.24602	1222817	1225780	Late Ring	conserved Plasmodium protein, unknown function	null	null	null
Mal-03	PFC0150w	3138	89.2491	9	9	0.0004487	0.0006403	-0.837398	0.692607	0.228721	166194	170976	Late Schizogony	HAD superfamily protein, putative	null	null	null
Mal-08	PF08_0108	1609	93.4379	9	9	0.0008752	0.0012488	-0.837398	-0.626279	-0.818294	417466	419187	Late Schizogony	plasmepsin X	HMM: MKRISPLNTLFYLSLFFSYTFKGLKCT, NN: MKRISPLNTLFYLSLFFSYTFKGLKCT	proteolysis	aspartic-type endopeptidase activity
Mal-02	PFB0735c	3763	99.4713	10	10	0.0004055	0.0005785	-0.838066	-0.493166	-0.65813	664984	669841	Early Ring	conserved Plasmodium protein, unknown function	null	null	host cell surface receptor binding
Mal-06	PFF0675c	5472	84.6797	13	13	0.0003818	0.0005304	-0.840218	-0.0196337	-0.348187	579430	585891	Late Schizogony	myosin E, putative	null	null	ATP binding, actin binding, motor activity
Mal-14	PF14_0493	2688	100	5	5	0.0002712	0.0004153	-0.840799	-0.829006	-0.974405	2123397	2126535	Gametocyte	sortilin, putative	null	endocytosis	lipid transporter activity
Mal-04	PFD0970c	8306	81.0262	66	66	0.0013476	0.001774	-0.841299	-1.62377	-1.59441	901593	911705	Early Ring	zinc finger protein, putative	null	null	zinc ion binding
Mal-08	PF08_0001	579	100	9	9	0.0023331	0.0033711	-0.841657	-0.68698	-0.798237	1318671	1319412	Early Ring	Plasmodium exported protein, unknown function	HMM: MLSFNVIYITCVVVIFSLQY, NN: MLSFNVIYITCVVVIFSL	null	null
Mal-10	PF10_0265	4484	81.4976	13	13	0.0004655	0.0006473	-0.841905	-0.530014	-0.749812	1126521	1131956	Gametocyte	conserved Plasmodium protein, unknown function	null	null	null
Mal-04	PFD1165w	1685	90.1552	5	5	0.0004321	0.0006625	-0.842571	-1.7919	-1.75076	1113689	1115922	Merozoite	serine/threonine protein kinase, FIKK family	null	protein amino acid phosphorylation	ATP binding, protein serine/threonine kinase activity
Mal-13	PF13_0252	1269	100	4	4	0.0004406	0.0007037	-0.848163	1.00444	0.509044	1886184	1887452	Early Trophozoite	nucleoside transporter 1	null	adenosine transport, purine transport	nucleoside transmembrane transporter activity
Mal-10	PF10_0168	1685	96.1758	5	5	0.0004302	0.0006625	-0.84966	-0.829006	-0.977635	694839	696590
Mal-11	PF11_0402	4206	100	15	15	0.000557	0.0007764	-0.850691	-0.794064	-0.896518	1548183	1553558	Early Ring	conserved Plasmodium protein, unknown function	null	mRNA processing, mRNA transport, regulation of translation	RNA binding, nucleotide binding
Mal-14	PF14_0618	2604	100	10	10	0.0006022	0.0008573	-0.850918	-1.05685	-1.16589	2637501	2640104	Early Schizogony	conserved Plasmodium protein, unknown function	null	null	null
Mal-13	MAL13P1.306	1128	100	3	3	0.0003367	0.0005813	-0.850955	0.881979	0.368303	2461824	2464315	Late Schizogony
Mal-09	PFI1080w	2331	100	3	3	0.0001607	0.0002791	-0.851249	-0.447893	-0.594906	890047	893257	Gametocyte	dynein intermediate chain 2, ciliary	null	null	null
Mal-13	MAL13P1.258	4334	100	11	11	0.0003834	0.0005483	-0.853552	-1.53508	-1.42508	2039437	2044089	Late Trophozoite	conserved Plasmodium protein, unknown function	HMM: MNLLVICIYYLFFLNIEKNISC, NN: MNLLVICIYYLFFLNIEKNISC	carbohydrate metabolic process	beta-galactosidase activity, cation binding, sugar binding
Mal-13	MAL13P1.22	2709	98.9047	3	3	0.0001449	0.0002472	-0.854885	-0.413038	-0.636167	222018	224922	Late Trophozoite	DNA ligase I	HMM: MNFLILVVLIKMVVCK, NN: MNFLILVVLIKMVVCK	DNA ligation, DNA recombination, DNA repair, DNA replication, lagging strand elongation	ATP binding, DNA binding, DNA ligase (ATP) activity, calcium ion binding, magnesium ion binding, manganese ion binding
Mal-07	PF07_0101	5264	99.962	11	11	0.0003171	0.0004532	-0.854943	-0.930832	-0.986555	1048608	1055609	Gametocyte	conserved Plasmodium protein, unknown function	null	phosphate transport	structural molecule activity
Mal-11	PF11_0406	1801	100	6	6	0.0004678	0.0007171	-0.856872	-0.606813	-0.73358	1580591	1582480	Gametocyte	conserved Plasmodium protein, unknown function	null	null	null
Mal-08	PF08_0034	3869	100	6	6	0.0002189	0.0003351	-0.857217	-1.48226	-1.36569	1029824	1034586	Early Trophozoite	histone acetyltransferase GCN5	null	metabolic process, regulation of transcription, DNA-dependent	histone acetyltransferase activity
Mal-04	PFD1145c	1505	95.1929	6	6	0.0005901	0.00089	-0.857847	-1.40353	-1.44348	1086802	1088589	Late Schizogony	reticulocyte binding protein homologue 5	HMM: MIRIKKKLILTIIYIHLFILNRLSF, NN: MIRIKKKLILTIIYIHLFILNRLSF	cell-cell adhesion, entry into host	null
Mal-14	PF14_0529	3014	92.8527	9	9	0.0004623	0.0006667	-0.857867	-0.626279	-0.826143	2267137	2270787	Late Trophozoite	gamma-adaptin, putative	null	intracellular protein transport, vesicle-mediated transport	protein binding
Mal-06	PFF1075w	2433	95.8629	5	5	0.000285	0.0004474	-0.859253	-0.874325	-0.916874	908015	911094	Late Ring	conserved Plasmodium protein, unknown function	null	vacuolar transport, vacuole fusion, non-autophagic	null
Mal-04	PFD0740w	3324	81.731	11	11	0.0005206	0.0007388	-0.859826	-1.43294	-1.46678	688793	692951	Early Ring	cdc2-related protein kinase 3	null	protein amino acid phosphorylation	ATP binding, protein kinase activity, protein serine/threonine kinase activity, protein tyrosine kinase activity
Mal-10	PF10_0028	747	100	4	4	0.0007176	0.0011704	-0.860143	-1.23992	-1.17403	121116	123292
Mal-04	PFD0765w	2359	89.7641	10	10	0.0006616	0.0009464	-0.860328	0.170689	-0.19789	700889	703516	Late Schizogony	RING zinc finger protein, putative	null	null	protein binding, zinc ion binding
Mal-12	PFL0690c	537	100	3	3	0.0006872	0.0012071	-0.861124	-0.452449	-0.603802	607372	607999	Late Trophozoite	histone-lysine N-methyltransferase, putative	null	null	null
Mal-14	PF14_0293	2748	92.2457	6	6	0.0003223	0.0004875	-0.862502	-0.544123	-0.755768	1233919	1237067	Late Schizogony	conserved Plasmodium protein, unknown function	HMM: MFLSSKKRRVFVLFMYFFVQNVNSN, NN: MFLSSKKRRVFVLFMYFFVQNVNSN	attachment of GPI anchor to protein	protein binding
Mal-12	PFL1340c	2316	100	6	6	0.0003821	0.0005784	-0.864053	-2.26293	-2.13522	1128930	1131677	Early Ring	conserved Plasmodium protein, unknown function	null	null	ATP binding, actin binding, calmodulin binding, motor activity
Mal-11	PF11_0383	1248	100	5	5	0.000575	0.0008944	-0.86561	-0.829006	-0.983451	1463808	1465055	Gametocyte	conserved Plasmodium protein, unknown function	null	DNA-dependent DNA replication	3'-5' exonuclease activity, DNA binding, DNA-directed DNA polymerase activity, nucleotidyltransferase activity
Mal-13	MAL13P1.96	3534	96.6366	5	5	0.000203	0.0003159	-0.86561	-0.829006	-0.983451	760527	764340	Late Trophozoite	chromosome segregation protein, putative	null	chromosome organization, mitotic sister chromatid segregation	ATP binding, protein binding
Mal-14	PF14_0532	4802	98.2406	5	5	0.0001494	0.0002325	-0.86561	-0.829006	-0.983451	2285049	2290163	Gametocyte	LCCL domain-containing protein	HMM: MTKLFFINYAFVIIFSFNLFVKCG, NN: MTKLFFINYAFVIIFSFNLFVKCG	cell adhesion, signal transduction	receptor binding
Mal-07	PF07_0069	2797	92.6773	20	21	0.0011619	0.0015964	-0.867996	0.205874	-0.196389	783485	786502	Late Ring	conserved Plasmodium protein, unknown function	null	null	null
Mal-08	PF08_0114	6382	99.2689	15	15	0.0003572	0.0005042	-0.868576	-1.31558	-1.28654	355593	363517	Early Ring	conserved Plasmodium membrane protein, unknown function	null	null	null
Mal-08	PF08_0098	2696	100	11	11	0.0006145	0.0008849	-0.869778	0.253599	-0.134571	522308	525130	Gametocyte	ABC1 family, putative	null	null	null
Mal-05	PFE1435c	1614	100	6	6	0.0005462	0.0008299	-0.870259	-1.40353	-1.44808	1180418	1182031	Early Ring	nucleolar preribosomal GTPase, putative	null	null	GTP binding
Mal-03	PFC0575w	1857	100	3	3	0.0001958	0.0003478	-0.870766	-0.456856	-0.61096	556011	558631	Late Trophozoite	conserved Plasmodium protein, unknown function	HMM: MYLKNVYIYISSCFILFDLCFSF, NN: MYLKNVYIYISSCFILFDLCFSF	null	null
Mal-11	PF11_0107	2123	100	4	4	0.0002398	0.0004014	-0.873239	0.983987	0.429467	400686	403904	Late Schizogony	conserved Plasmodium protein, unknown function	null	intracellular signaling pathway	calcium ion binding, diacylglycerol binding, protein binding, zinc ion binding
Mal-04	PFD0880w	1235	95.7364	5	5	0.0005777	0.0009039	-0.874471	0.133891	-0.21097	824381	825670	Early Trophozoite	golgi organization and biogenesis factor, putative	null	proteasome assembly	null
Mal-05	PFE1120w	26351	90.9816	57	57	0.0003444	0.0004639	-0.874914	-1.25896	-1.29288	907832	936310	Early Schizogony	conserved Plasmodium protein, unknown function	null	protein localization, protein transport	null
Mal-04	PFD0180c	2012	85.8728	4	4	0.0002726	0.0004438	-0.875125	-2.30238	-2.177	212692	215858	Early Ring	CGI-201 protein, short form	null	RNA processing, spliceosome assembly	RNA binding
Mal-08	MAL8P1.14	1569	83.3245	4	4	0.0003496	0.0005692	-0.875125	-2.30238	-2.177	1225166	1226935	Late Trophozoite	mitochondrial inner membrane protein, putative	null	protein insertion into membrane	null
Mal-08	PF08_0058	2839	98.2693	4	4	0.0001932	0.0003146	-0.875125	-2.30238	-2.177	802046	805160	Gametocyte	conserved Plasmodium protein, unknown function	null	null	null
Mal-13	PF13_0248	1320	100	9	9	0.0010458	0.0015222	-0.876062	-1.28572	-1.35663	1875206	1876525	Gametocyte	6-cysteine protein	HMM: MCMGRMISIINIILFYFFLWVKKSISE, NN: MCMGRMISIINIILFYFFLWVKKSISE	attachment of GPI anchor to protein	null
Mal-12	PFL2165w	3517	86.3279	4	4	0.0001557	0.0002539	-0.877199	-0.0978373	-0.393487	1883458	1887670	Gametocyte	kinesin-like protein, putative	null	microtubule-based movement	ATP binding, microtubule motor activity, motor activity
Mal-12	PFL0920c	2000	92.8505	9	9	0.0006898	0.0010046	-0.8772	0.692607	0.213458	740987	743140	Early Trophozoite	conserved Plasmodium protein, unknown function	null	null	null
Mal-07	PF07_0105	3538	87.4876	5	5	0.0002007	0.0003155	-0.88156	0.133891	-0.213555	1114309	1118352	Early Schizogony	exonuclease I, putative	null	DNA recombination, mismatch repair	5'-3' exonuclease activity, DNA binding
Mal-02	PFB0480w	945	100	5	5	0.0006984	0.0011267	-0.882183	-1.91007	-1.68568	436050	436994	Merozoite	syntaxin, Qa-SNARE family	null	intracellular protein transport, regulation of vesicle fusion, vesicle-mediated transport	SNAP receptor activity
Mal-12	PFL1790w	1962	90.7074	4	4	0.0002779	0.0004552	-0.883421	-1.20011	-1.28784	1538127	1540397	Late Trophozoite	ubiquitin-activating enzyme, putative	null	ER-associated protein catabolic process, protein modification process, regulation of cell cycle process	ATP binding, ATPase activity, ubiquitin activating enzyme activity
Mal-13	MAL13P1.152	2586	100	10	10	0.0005963	0.0008633	-0.884375	-0.443078	-0.693019	1155223	1158106	Early Schizogony	conserved Plasmodium protein, unknown function	null	null	null
Mal-14	PF14_0444	622	100	6	6	0.0013458	0.0020919	-0.884822	-2.35262	-2.0026	1919643	1920758	Gametocyte	conserved Plasmodium protein, unknown function	null	null	null
Mal-11	PF11_0091	4771	86.951	13	13	0.0004288	0.0006083	-0.884914	-1.55077	-1.56876	329867	335601	Late Schizogony	transcription factor with AP2 domain(s), putative	null	regulation of transcription, DNA-dependent	transcription factor activity
Mal-09	PFI0640c	2258	100	4	4	0.0002326	0.0003872	-0.887678	-1.2398	-1.18268	571022	573829	Early Trophozoite	conserved Plasmodium protein, unknown function	HMM: MKRRIDFKSVCVASIIGLCTGV, NN: MKRRIDFKSVCVASIIGLCTGV	null	null
Mal-10	PF10_0139	2670	100	8	8	0.0004513	0.0006689	-0.88787	-0.126656	-0.437812	560537	563352	Merozoite	male gamete fusion factor HAP2, putative	HMM: MNKRKKTKHLKVNSILRIFFFFFLISFLFSNCK, NN: MNKRKKTKHLKVNSILRIFFFFFLISFLFSN	null	null
Mal-12	PFL1250c	1981	93.3993	6	6	0.0004401	0.0006762	-0.888877	0.315282	-0.0760936	1050271	1052391	Late Trophozoite	conserved Plasmodium protein, unknown function	null	null	null
Mal-07	MAL7P1.225	641	84.1207	18	18	0.0044981	0.0062692	-0.889004	-0.360898	-0.642584	80831	81798	Early Trophozoite
Mal-02	PFB0360c	2903	97.2529	14	14	0.0007612	0.0010767	-0.889064	-0.392143	-0.66175	322338	325723	Late Schizogony	serine repeat antigen 1	HMM: MKFFIPYVYIICVIFIINVIRTRGE, NN: MKFFIPYVYIICVIFIINVIRTRGE	immunoglobulin production, proteolysis, regulation of immune response	cysteine-type peptidase activity
Mal-14	PF14_0561	2278	100	7	7	0.0004321	0.0006614	-0.889107	-0.375264	-0.581312	2414806	2417403	Early Ring	conserved Plasmodium protein, unknown function	null	null	null
Mal-10	PF10_0096	2021	100	5	5	0.0003342	0.0005365	-0.889753	-1.86449	-1.64612	399206	401777	Early Trophozoite	conserved Plasmodium protein, unknown function	null	null	null
Mal-06	PFF0180w	1332	100	3	3	0.0002862	0.0005028	-0.890143	-1.71777	-1.71	151052	152383	Late Trophozoite	phenylalanyl-tRNA synthetase subunit, putative	null	phenylalanyl-tRNA aminoacylation, tRNA processing, translation	ATP binding, magnesium ion binding, phenylalanine-tRNA ligase activity, tRNA binding
Mal-08	MAL8P1.43	952	97.0438	3	3	0.0004004	0.0007035	-0.890143	-1.71777	-1.71	1006579	1007882	Early Trophozoite	U5 snrnp-specific protein, putative	null	RNA splicing, via transesterification reactions	null
Mal-11	PF11_0254	1499	91.1246	3	3	0.0002543	0.0004468	-0.890143	-1.71777	-1.71	962155	963957	Late Ring	conserved Plasmodium protein, unknown function	null	null	null
Mal-13	MAL13P1.395	2353	97.4327	3	3	0.000162	0.0002846	-0.890143	-1.71777	-1.71	1764220	1766634	Late Schizogony	krox-like protein. putative	null	null	null
Mal-13	PF13_0245	1631	89.1257	3	3	0.0002337	0.0004106	-0.890143	-1.71777	-1.71	1868253	1870040	Early Ring	conserved Plasmodium protein, unknown function	null	null	null
Mal-09	PFI0915w	1733	100	12	12	0.0010398	0.001502	-0.890212	-1.31077	-1.2788	769442	772095	Merozoite	conserved Plasmodium protein, unknown function	null	null	nucleotide binding
Mal-12	PFL1945c	318	100	3	3	0.0011963	0.0021062	-0.892661	0.891692	0.412028	1685083	1685400	Merozoite	early transcribed membrane protein 12	HMM: MKLFKILYLIAALLAINLIAPSVCN, NN: MKLFKILYLIAALLAINLIAPSVCN	null	null
Mal-12	PFL2205w	1329	100	3	3	0.0002862	0.000504	-0.892661	0.891692	0.412028	1912357	1914582	Merozoite	conserved Plasmodium protein, unknown function	HMM: MYIKTSILKICLYLLLVNTLILLTKCSLR, NN: MYIKTSILKICLYLLLVNTLILLTKCSLR	null	null
Mal-10	PF10_0131	2069	100	8	8	0.0005544	0.0008354	-0.893098	-0.912152	-0.975548	518858	522251	Late Trophozoite	conserved Plasmodium protein, unknown function	null	null	ATP binding, protein binding
Mal-14	PF14_0687	1873	100	3	3	0.0001927	0.0003474	-0.89352	-0.448039	-0.607306	2937554	2939716
Mal-09	PFI1385c	2007	97.6642	14	14	0.0010986	0.0015573	-0.893819	-1.35961	-1.42205	1139930	1142377	Early Trophozoite	conserved Plasmodium protein, unknown function	null	null	null
Mal-04	PFD0385w	4715	78.8593	23	23	0.0007885	0.001089	-0.894586	-1.57976	-1.59168	391851	397733	Late Schizogony	conserved Plasmodium protein, unknown function	null	null	null
Mal-12	PFL1495w	2759	98.9953	6	6	0.0003067	0.0004773	-0.896243	0.29775	-0.0865499	1271130	1274845	Gametocyte	conserved Plasmodium protein, unknown function	null	null	ATP binding
Mal-14	PF14_0654	5204	100	15	15	0.000434	0.0006204	-0.897619	-0.824113	-0.940288	2816036	2821807	Late Ring	aminophospholipid transporter, putative	null	ATP biosynthetic process	ATP binding, ATPase activity, coupled to transmembrane movement of ions, phosphorylative mechanism, phospholipid-translocating ATPase activity
Mal-13	MAL13P1.134	3228	97.8182	5	5	0.0002175	0.0003458	-0.899282	-0.829006	-0.995728	1023461	1027944	Late Trophozoite	DEAD box helicase, putative	null	nucleobase, nucleoside, nucleotide and nucleic acid metabolic process	ATP binding, ATP-dependent DNA helicase activity, DNA binding, helicase activity
Mal-10	PF10_0129	2720	100	10	10	0.0005376	0.0007942	-0.900147	0.125731	-0.234928	511083	514277	Late Schizogony	conserved Plasmodium protein, unknown function	null	phosphate transport	structural molecule activity
Mal-07	MAL7P1.202	3527	95.5827	6	6	0.0002453	0.0003798	-0.901289	-0.544123	-0.770125	348781	352470	Merozoite	conserved Plasmodium protein, unknown function	null	cell proliferation, intracellular protein transport, protein import into nucleus, docking	importin-alpha export receptor activity, protein binding, protein transporter activity
Mal-09	PFI1345c	2392	93.9144	5	5	0.0002928	0.0004667	-0.902827	-0.829006	-0.99702	1116406	1119937	Gametocyte	conserved Plasmodium protein, unknown function	null	null	null
Mal-14	PF14_0708	5536	87.6643	12	12	0.0003362	0.0004839	-0.90288	-1.7651	-1.74501	3011520	3017834	Gametocyte	probable protein, unknown function	null	null	null
Mal-09	PFI0300w	588	100	4	4	0.0008768	0.0014813	-0.903906	-1.247	-1.20137	305067	306623	Merozoite	developmental protein, putative	null	protein transport	null
Mal-07	MAL7P1.32	1037	80.3876	19	19	0.0029237	0.0040905	-0.903915	-2.56886	-2.36531	529908	531098	Late Ring	nucleotide excision repair protein, putative	HMM: MTTPFSLFSLFSLFFIYLFIIIFVFPF, NN: MTTPFSLFSLFSLFFIYLFIIIFVFPFVLKN	nucleotide-excision repair	damaged DNA binding, nucleotide binding
Mal-11	PF11_0175a	642	100	5	5	0.0010347	0.0016829	-0.905778	-0.887834	-0.949614	644099	645536
Mal-10	PF10_0177b	2468	100	5	5	0.0002658	0.0004345	-0.906815	-0.901407	-0.957835	729808	732855	Merozoite	conserved Plasmodium protein, unknown function	HMM: MDVQKKKCKTYYLIAILIWFILISVVLSR, NN: MDVQKKKCKTYYLIAILIWFILISVVLSR	proteolysis	aspartic-type endopeptidase activity
Mal-13	MAL13P1.298	6068	95.0948	19	19	0.000499	0.000699	-0.906964	-1.41373	-1.46905	2392307	2398687	Early Ring	conserved Plasmodium membrane protein, unknown function	null	null	null
Mal-14	PF14_0111	1580	100	6	6	0.0005138	0.0008145	-0.907038	-0.612944	-0.756035	458796	460451	Merozoite	conserved Plasmodium protein, unknown function	null	DNA replication, protein folding, response to stress	ATP binding, heat shock protein binding, zinc ion binding
Mal-13	MAL13P1.269	1967	83.3122	6	6	0.0004383	0.000681	-0.907495	0.315282	-0.0829851	2114694	2117246	Early Ring	tryptophan-rich antigen	null	null	null
Mal-14	PF14_0558	3908	100	10	10	0.0003726	0.0005528	-0.90818	-0.5084	-0.697229	2400451	2405347	Late Trophozoite	conserved Plasmodium protein, unknown function	null	null	ATP binding, actin binding, calmodulin binding, motor activity
Mal-03	PFC1055w	1922	95.4794	7	7	0.0005339	0.0008131	-0.908521	-1.87297	-1.8376	985301	987552	Early Schizogony	conserved Plasmodium protein, unknown function	null	null	null
Mal-05	DUP1-PFE0130c	2510	100	6	6	0.0003232	0.0005129	-0.908827	-1.49898	-1.40412	120107		null	conserved Plasmodium protein, unknown function
Mal-02	PFB0760w	1804	87.5303	6	6	0.0004774	0.0007425	-0.909047	-0.544123	-0.772996	686484	688544	Merozoite	MtN3-like protein	HMM: MGIIKRILLLQIVLVLVLCCHRIRCE, NN: MGIIKRILLLQIVLVLVLCCHRIRCE	null	null
Mal-10	PF10_0211	11562	99.9914	28	28	0.0003711	0.0005176	-0.909993	-0.579924	-0.79566	873206	886845	Late Schizogony	conserved Plasmodium membrane protein, unknown function	null	ATP synthesis coupled electron transport, transport	NADH dehydrogenase (ubiquinone) activity
Mal-08	MAL8P1.98	1125	100	5	5	0.000592	0.0009639	-0.910213	0.101995	-0.229301	616354	618842
Mal-09	PFI0730w	1980	92.9577	5	5	0.0003517	0.0005638	-0.911688	-1.7919	-1.77596	636612	638741	Gametocyte	BSD domain, putative	null	null	null
Mal-06	PFF1150w	867	100	3	3	0.0004312	0.0007725	-0.912808	-0.413038	-0.656504	977184	978050	Merozoite	ribonuclease HII, putative	null	RNA catabolic process	RNA binding, ribonuclease H activity
Mal-10	PF10_0268	1078	91.2014	3	3	0.0003468	0.0006213	-0.912808	-0.413038	-0.656504	1140587	1142600	Merozoite	merozoite capping protein 1	null	entry into host cell	antioxidant activity, oxidoreductase activity
Mal-13	PF13_0153	2541	84.2786	3	3	0.0001471	0.0002636	-0.912808	-0.413038	-0.656504	1204387	1207401	Late Ring	alpha/beta-hydrolase, putative	null	null	hydrolase activity
Mal-08	PF08_0023	1484	100	3	3	0.000232	0.0004321	-0.91588	-1.80291	-1.60948	1107120	1109033	Gametocyte	conserved Plasmodium protein, unknown function	null	null	null
Mal-06	PFF0740c	2260	99.9558	3	3	0.0001541	0.0002858	-0.917453	-0.456966	-0.624022	627688	630312	Gametocyte	conserved Plasmodium membrane protein, unknown function	null	GPI anchor biosynthetic process	acyltransferase activity
Mal-14	PF14_0530	5386	94.2432	10	10	0.0002813	0.0004145	-0.918878	0.784456	0.265269	2271465	2277179	Late Schizogony	ferlin, putative	null	null	null
Mal-13	PF13_0338	2391	100	15	15	0.0009809	0.0014006	-0.919016	-2.10763	-2.01729	2564891	2567281	Early Schizogony	cysteine-rich surface protein	HMM: MFAVNLKICIFLSLVSFLLQCKNTLAN, NN: MFAVNLKICIFLSLVSFLLQCKNTLAN	attachment of GPI anchor to protein	null
Mal-12	PFL0650c	1731	100	4	4	0.0003065	0.0005159	-0.920754	-1.20011	-1.30122	579588	581318	Gametocyte	conserved Plasmodium protein, unknown function	null	null	protein binding
Mal-13	PF13_0120	4123	94.5859	20	21	0.0008102	0.0011371	-0.92226	-0.0769775	-0.439423	849863	854191	Early Schizogony	conserved Plasmodium protein, unknown function	null	null	ATP binding, actin binding, calmodulin binding, motor activity
Mal-05	PFE1525w	2863	98.2836	3	3	0.0001294	0.0002339	-0.922882	-0.413038	-0.66004	1244744	1248352	Late Ring	conserved Plasmodium membrane protein, unknown function	HMM: MLKFIYIHFFYVYILLCLCCGATSF, NN: MLKFIYIHFFYVYILLCLCCGATSF	protein amino acid phosphorylation, transmembrane receptor protein tyrosine kinase signaling pathway	ATP binding, transmembrane receptor protein tyrosine kinase activity
Mal-14	PF14_0124	1131	100	3	3	0.0003277	0.0005922	-0.922882	-0.413038	-0.66004	507360	508868	Gametocyte	actin II	null	cytoskeleton organization	microfilament motor activity, protein binding, structural constituent of cytoskeleton
Mal-14	PF14_0130	1647	100	6	6	0.0004922	0.0007871	-0.926421	-1.48229	-1.38895	527132	529234	Merozoite	conserved Plasmodium protein, unknown function	null	null	null
Mal-08	PF08_0018	3686	93.2456	17	17	0.0006871	0.0009891	-0.926512	-3.65417	-3.00454	1173466	1177659	Late Trophozoite	translation initiation factor-like protein	null	translational initiation	GTP binding, GTPase activity, translation initiation factor activity
Mal-06	PFF0810c	1270	99.9213	3	3	0.0002645	0.0005014	-0.927885	-1.81656	-1.62446	691766	693316	Merozoite	conserved Plasmodium protein, unknown function	null	protein transport, small GTPase mediated signal transduction	GTP binding
Mal-10	PF10_0113	1962	100	4	4	0.0002688	0.0004552	-0.92905	1.00444	0.480062	445163	447124	Late Ring	conserved Plasmodium protein, unknown function	null	null	null
Mal-11	PF11_0358	4412	96.8819	5	5	0.000156	0.000253	-0.92941	-1.7919	-1.78242	1359362	1364111	Early Ring	DNA-directed RNA polymerase 1, subunit 2, putative	null	transcription from RNA polymerase I promoter	DNA binding, DNA-directed RNA polymerase activity, ribonucleoside binding
Mal-13	PF13_0072	6433	90.7846	10	10	0.0002341	0.000347	-0.930378	-1.05685	-1.19665	536904	544725	Gametocyte	conserved Plasmodium protein, unknown function	null	null	null
Mal-11	PF11_0213	5710	99.9825	16	16	0.0004153	0.0006012	-0.930454	-2.07573	-1.86583	775254	783514	Early Trophozoite	conserved Plasmodium protein, unknown function	null	null	null
Mal-09	PFI0485c	3243	95.8617	14	14	0.0006676	0.0009638	-0.932653	-2.32708	-2.19594	452390	455734	Late Schizogony	SET domain protein, putative	null	null	histone-lysine N-methyltransferase activity, zinc ion binding
Mal-02	PFB0285c	3167	100	7	7	0.0002948	0.0004675	-0.933197	-0.403882	-0.623483	263037	267347	Merozoite	conserved Plasmodium protein, unknown function	null	null	protein binding
Mal-09	PFI0785c	3827	100	9	9	0.000334	0.0005081	-0.933704	-0.694924	-0.837765	667246	671716	Gametocyte	sugar transporter, putative	null	null	null
Mal-13	PF13_0182	5267	95.4686	15	15	0.000442	0.0006358	-0.934716	-1.18784	-1.304	1362291	1367807	Late Trophozoite	ubiquitin-activating enzyme	HMM: MNILCIHIVYCFIACLLLCNINQVFTL, NN: MNILCIHIVYCFIACLLLCNINQVFTL	ER-associated protein catabolic process, protein modification process, regulation of cell cycle process	ATP binding, ATPase activity, small protein activating enzyme activity
Mal-08	MAL8P1.104	4659	87.493	7	7	0.0002169	0.0003354	-0.934779	-1.09429	-1.22515	568944	574268	Merozoite	CAF1 family ribonuclease, putative	null	null	nucleic acid binding
Mal-06	PFF0590c	1798	91.2227	5	5	0.0003809	0.0006208	-0.936499	-0.829006	-1.0093	509155	511125	null	homologue of human HSPC025	null	null	null
Mal-06	PFF0505c	2348	81.4429	6	6	0.0003602	0.0005705	-0.938525	-1.40353	-1.47334	437658	440540	null	conserved Plasmodium protein, unknown function	null	mRNA processing	nucleic acid binding
Mal-06	PFF0645c	3634	89.8615	13	13	0.0005483	0.0007987	-0.93973	-1.55077	-1.59047	540072	544793	Late Schizogony	integral membrane protein, putative	null	null	null
Mal-11	PF11_0249	3711	97.4783	7	7	0.0002714	0.0004211	-0.940307	-1.09429	-1.22722	940526	944332	Late Trophozoite	conserved Plasmodium protein, unknown function	null	DNA metabolic process, cell cycle, cell division, mitosis, mitotic chromosome condensation	ATP binding, ATPase activity, protein binding
Mal-04	PFD0265w	8857	93.8739	22	23	0.0004114	0.0005797	-0.940959	-2.57532	-2.38025	297721	307446	Early Ring	pre-mRNA splicing factor, putative	null	RNA splicing, RNA splicing, via transesterification reactions, nuclear mRNA splicing, via spliceosome	null
Mal-13	MAL13P1.259	1089	100	4	4	0.0004798	0.00082	-0.941494	1.00444	0.475603	2044712	2045987	Merozoite	conserved Plasmodium membrane protein, unknown function	null	null	null
Mal-09	PFI1587c	3154	84.9906	6	6	0.0002676	0.0004247	-0.941628	-0.544123	-0.785057	1298855	1302565	Early Trophozoite	conserved Plasmodium protein, unknown function	null	null	null
Mal-07	MAL7P1.87	2973	95.5641	3	3	0.0001225	0.0002253	-0.943029	-0.413038	-0.667114	814096	818253	Gametocyte	conserved Plasmodium protein, unknown function	null	null	ATP binding, actin binding, calmodulin binding, motor activity
Mal-10	PF10_0357	1334	79.976	3	3	0.0002729	0.0005021	-0.943029	-0.413038	-0.667114	1441900	1443567	Merozoite	probable protein, unknown function	null	transcription	ATP binding
Mal-13	PF13_0066	1212	100	3	3	0.0003004	0.0005526	-0.943029	-0.413038	-0.667114	511598	512809	Gametocyte	malonyl CoA-acyl carrier protein transacylase precursor	HMM: MQVIFLHSLTFIIFTVLLILILPSYCF, NN: MQVIFLHSLTFIIFTVLLILILPSYCF	fatty acid biosynthetic process	[acyl-carrier-protein] S-malonyltransferase activity
Mal-01	PFA0125c	4507	95.8121	10	11	0.0003684	0.0005449	-0.943065	-0.858408	-1.04573	110984	116033	Late Schizogony	erythrocyte binding antigen-181	HMM: MKGKMNMCLFFFYSILYVVLCTYVLGI, NN: MKGKMNMCLFFFYSILYVVLCTYVLGI	cell-cell adhesion, entry into host cell, pathogenesis	receptor activity, sialic acid binding
Mal-12	PFL0930w	5844	97.1571	20	20	0.0005381	0.000764	-0.943209	-0.904554	-1.08875	757642	763635	Late Trophozoite	clathrin heavy chain, putative	null	intracellular protein transport, receptor-mediated endocytosis	protein binding, protein transporter activity, structural molecule activity
Mal-13	MAL13P1.195	1635	100	5	5	0.0004164	0.0006827	-0.94536	-0.829006	-1.01253	1565127	1568275	Gametocyte	CPW-WPC family protein	HMM: MNYRFVFLLSVIILNVIQKGCCS, NN: MNYRFVFLLSVIILNVIQKGCCS	null	null
Mal-11	PF11_0451	1351	100	7	7	0.0007162	0.0011282	-0.945567	-0.356433	-0.584767	1743656	1745345	Gametocyte	conserved Plasmodium protein, unknown function	null	null	nucleotide binding
Mal-14	PF14_0060	1428	100	4	4	0.0003647	0.0006254	-0.945642	-0.0978373	-0.41801	228410	229837	Late Trophozoite	glycerophodiester phosphodiesterase, putative	HMM: MIYFLLFICIVSLLKTI, NN: MIYFLLFICIVSLLKTI	glycerol metabolic process, intracellular signaling pathway, lipid metabolic process	glycerophosphodiester phosphodiesterase activity, phospholipase C activity
Mal-07	PF07_0022	4362	100	26	26	0.0009028	0.0012831	-0.950144	-0.732425	-0.918131	311466	316064	Late Trophozoite	conserved Plasmodium protein, unknown function	null	null	null
Mal-02	PFB0510w	3236	97.558	5	5	0.0002015	0.0003365	-0.950683	-2.83404	-2.36303	463163	466900	Late Trophozoite	GAF domain-related protein, putative	null	null	null
Mal-09	PFI1710w	1800	100	7	7	0.000556	0.0008682	-0.951363	-0.315619	-0.609076	1377942	1379741	Late Trophozoite	cytoadherence linked protein	null	null	null
Mal-01	PFA0690w	967	99.8967	4	4	0.000513	0.0009013	-0.954788	-1.24585	-1.21972	554362	555519	Late Schizogony	Plasmodium exported protein, unknown function, pseudogene	HMM: MNFFYVRILYVVIVICLSL, NN: MNFFYVRILYVVIVICLSLF	null	null
Mal-13	MAL13P1.146	2019	100	6	6	0.0004144	0.0006635	-0.955592	-2.26293	-2.1691	1243373	1246345	Merozoite	AMP deaminase, putative	null	AMP catabolic process, purine ribonucleoside monophosphate biosynthetic process	AMP deaminase activity
Mal-10	PF10_0088	1430	100	5	5	0.0004378	0.0007447	-0.956241	-0.913861	-0.989655	372519	374072	Gametocyte	conserved Plasmodium membrane protein, unknown function	HMM: MSWYSLLTLLLVSSILYIQHVTCL, NN: MSWYSLLTLLLVSSILYIQHVTCL	null	null
Mal-14	PF14_0511	2733	100	7	7	0.000365	0.0005718	-0.95689	-1.09429	-1.23344	2209728	2212460	Merozoite	glucose-6-phosphate dehydrogenase-6-phosphogluconolactonase	null	glucose 6-phosphate metabolic process, oxidation reduction, pentose-phosphate shunt	6-phosphogluconolactonase activity, binding, glucose-6-phosphate dehydrogenase activity
Mal-13	PF13_0087	951	100	4	4	0.0005022	0.0008989	-0.960211	-1.2822	-1.24839	658797	659747	Gametocyte	1-methyladenosine tRNA methyltransferase subunit, putative	null	tRNA methylation	tRNA (adenine-N1-)-methyltransferase activity
Mal-08	MAL8P1.160	594	100	6	6	0.0014031	0.0022551	-0.961798	-2.26293	-2.1714	83961	85028	Merozoite	Plasmodium exported protein (hyp7), unknown function	null	null	ATP binding
Mal-14	PF14_0195	4012	90.8514	14	14	0.0005321	0.0007791	-0.961977	-1.35961	-1.44922	832330	836679	Merozoite	conserved Plasmodium protein, unknown function	null	null	null
Mal-05	PFE0175c	2337	97.1322	7	7	0.000407	0.0006496	-0.963703	0.43511	-0.0184192	146639	150131	Late Schizogony	myosin B	null	null	ATP binding, actin binding, motor activity
Mal-08	PF08_0072	886	92.8721	19	19	0.0033307	0.0047876	-0.964289	-1.41373	-1.49248	707197	708117	Late Schizogony	conserved Plasmodium protein, unknown function	null	null	null
Mal-12	PFL0445w	4130	95.4031	7	7	0.0002404	0.0003784	-0.965183	-1.09429	-1.23655	415398	419726	Early Schizogony	conserved Plasmodium protein, unknown function	null	null	magnesium ion binding, phosphoprotein phosphatase activity
Mal-12	PFL0840c	2354	99.1158	4	4	0.0001995	0.0003606	-0.96619	-1.29508	-1.26471	686300	688864	Late Schizogony	conserved Plasmodium protein, unknown function	null	null	null
Mal-14	PF14_0032	1893	100	3	3	0.0001824	0.0003478	-0.966196	-0.433574	-0.616928	125986	129877	Late Trophozoite	conserved Plasmodium protein, unknown function	null	null	null
Mal-09	PFI1645c	1907	98.8595	4	4	0.0002688	0.0004683	-0.966383	-2.30238	-2.2097	1340054	1341982	Late Ring	histidyl-tRNA synthetase, putative	HMM: MPLLFFILLIIYFHLIVCI, NN: MPLLFFILLIIYFHLIVCI	histidyl-tRNA aminoacylation, translation	ATP binding, histidine-tRNA ligase activity
Mal-13	PF13_0309	3628	99.207	4	4	0.0001413	0.0002461	-0.966383	-2.30238	-2.2097	2282553	2286543	Early Ring	U3 snoRNA-associated small subunit rRNA processing protein, putative	null	null	null
Mal-03	PFC0090w	774	100	7	7	0.0012804	0.0020191	-0.967946	-1.09429	-1.23759	101005	101961	Merozoite	Plasmodium exported protein, unknown function	null	null	null
Mal-05	PFE0170c	2532	99.1774	11	11	0.0006474	0.0009699	-0.968231	-2.00748	-1.96264	142871	145423	Late Ring	protein kinase, putative	null	protein amino acid phosphorylation	binding, protein kinase activity
Mal-01	PFA0280w	7076	74.2419	13	13	0.0002777	0.0004102	-0.968403	-1.04039	-1.20087	238905	248096	Gametocyte	asparagine-rich antigen Pfa35-2	null	null	null
Mal-13	MAL13P1.320	1951	100	6	6	0.0004114	0.0006722	-0.969146	-0.580506	-0.746497	2552359	2555881	Gametocyte	conserved Plasmodium membrane protein, unknown function	HMM: MLNLFVFLILFIIRFIVIRGS, NN: MLNLFVFLILFIIRFIVIRGS	null	null
Mal-12	PFL0410w	10118	100	37	37	0.000559	0.0007901	-0.970031	-1.15456	-1.24442	376547	387478	Merozoite	cysteine repeat modular protein 3	null	intracellular receptor mediated signaling pathway, intracellular transport	protein binding
Mal-13	MAL13P1.14	4277	89.6834	23	23	0.0008411	0.0012006	-0.970329	-1.57976	-1.62308	145376	150400	Early Ring	DEAD/DEAH box ATP-dependent RNA helicase, putative	null	null	ATP binding, ATP-dependent RNA helicase activity, nucleic acid binding
Mal-12	PFL0760w	934	100	3	3	0.0003471	0.0006843	-0.97143	-0.469468	-0.656789	639388	640488	Merozoite	conserved Plasmodium protein, unknown function	null	null	null
Mal-13	PF13_0233	2457	100	5	5	0.0002721	0.0004543	-0.971944	-1.7919	-1.79793	1673730	1676570	Late Schizogony	myosin A	null	null	ATP binding, actin binding, motor activity
Mal-13	PF13_0274	2549	96.0075	5	5	0.0002623	0.0004379	-0.971944	-1.7919	-1.79793	2106685	2109689	Late Trophozoite	vacuolar fusion protein MON1, putative	null	null	null
Mal-03	PFC0065c	1314	100	3	3	0.0002696	0.0005097	-0.973249	-1.71777	-1.73918	78689	80193	Early Ring	alpha/beta hydrolase, putative	HMM: MKKGMKKSNNCHFFFLTYVLVCIVGVLYVILQ, NN: MKKGMKKSNNCHFFFLTYVLVCIVGVLYVILQ	null	hydrolase activity
Mal-11	PF11_0115	1687	96.954	3	3	0.00021	0.000397	-0.973249	-1.71777	-1.73918	431906	433645	Early Ring	conserved Plasmodium protein, unknown function	null	null	protein binding
Mal-09	PFI1335w	3699	77.3041	11	11	0.0004418	0.0006639	-0.974038	-0.858408	-1.05782	1107402	1112646	Gametocyte	conserved Plasmodium protein, unknown function	null	mRNA processing	RNA binding, zinc ion binding
Mal-07	MAL7P1.129	1914	100	4	4	0.0002423	0.0004421	-0.974051	-0.160098	-0.442149	1068671	1071825	Gametocyte	conserved Plasmodium protein, unknown function	null	null	ATP binding, actin binding, calmodulin binding, motor activity
Mal-12	PFL1405w	5091	92.4796	4	4	0.0001001	0.0001754	-0.974679	-1.20011	-1.32054	1186405	1191909	Early Ring	conserved Plasmodium membrane protein, unknown function	null	null	null
Mal-05	PFE1550w	2110	99.061	4	4	0.000241	0.0004232	-0.976753	-1.20011	-1.32128	1267403	1269532	Late Ring	conserved Plasmodium protein, unknown function	null	null	null
Mal-10	PF10_0182	2151	100	4	4	0.0002364	0.0004152	-0.976753	-1.20011	-1.32128	752759	754909	Gametocyte	conserved Plasmodium protein, unknown function	null	null	null
Mal-13	PF13_0208	2533	93.3997	4	4	0.0002008	0.0003526	-0.976753	-1.20011	-1.32128	1503211	1506218	Early Trophozoite	exoribonuclease, putative	null	null	exonuclease activity, nucleic acid binding
Mal-04	PFD0905w	1451	84.8538	5	5	0.0004585	0.0007693	-0.979033	-0.829006	-1.0248	848176	849885	Early Ring	conserved Plasmodium protein, unknown function	null	null	null
Mal-05	PFE0430w	4252	95.0592	10	10	0.0003452	0.0005251	-0.979518	-0.443078	-0.729845	358261	362733	Gametocyte	ATP-dependent RNA helicase, putative	null	null	ATP binding, ATP-dependent RNA helicase activity, nucleic acid binding
Mal-02	PFB0615c	6580	99.697	15	15	0.0003379	0.0005003	-0.982854	-1.24225	-1.26903	546482	555294	Merozoite	conserved Plasmodium protein, unknown function	null	null	ATP binding, actin binding, calmodulin binding, motor activity
Mal-10	PF10_0227	570	100	3	3	0.0005815	0.0011415	-0.984495	-0.44795	-0.637437	985348	986849	Gametocyte	HORMA domain protein, putative	null	mitosis	null
Mal-10	PF10_0234	2741	82.6848	7	7	0.0003577	0.0005701	-0.985912	-1.09429	-1.24433	1017199	1020513	Gametocyte	conserved Plasmodium protein, unknown function	null	null	null
Mal-06	PFF0800w	3598	87.415	13	13	0.0005413	0.0008066	-0.986113	-0.0196337	-0.405967	684739	688854	null	TRAP-like protein	HMM: MNAPYPLVCLALWLLFLLDVRKCE, NN: MNAPYPLVCLALWLLFLLDVRKCE	cell motility, entry into host cell	null
Mal-10	PF10_0279	2008	100	13	13	0.0009317	0.0014049	-0.988363	-0.0677372	-0.419254	1172127	1174995	Gametocyte	conserved Plasmodium protein, unknown function	null	translation, translational initiation	GTP binding, GTPase activity, translation initiation factor activity
Mal-03	PFC0385c	4200	84.7971	15	15	0.0005396	0.0007973	-0.991533	-0.26805	-0.607194	385812	391279	Gametocyte	serine/threonine protein kinase, putative	null	protein amino acid phosphorylation	ATP binding, protein serine/threonine kinase activity, protein tyrosine kinase activity
Mal-07	MAL7P1.127	4927	100	11	11	0.0003137	0.0004824	-0.992715	-0.940069	-1.0458	1061711	1067521	Early Schizogony	conserved Plasmodium membrane protein, unknown function	null	protein amino acid phosphorylation, regulation of Rab GTPase activity	ATP binding, MAP kinase activity, Rab GTPase activator activity
Mal-13	PF13_0230	2606	89.2771	12	12	0.0006829	0.001028	-0.993003	-0.143898	-0.503865	1660843	1663761	Late Trophozoite	conserved Plasmodium membrane protein, unknown function	null	null	null
Mal-10	PF10_0231	1813	79.7274	7	7	0.0005376	0.000862	-0.995586	-1.09429	-1.24796	994320	996786	Late Ring	conserved Plasmodium protein, unknown function	null	null	calcium ion binding
Mal-11	PF11_0212	2301	97.7901	3	3	0.0001402	0.0002806	-0.996485	0.874996	0.316665	772538	775041	Late Trophozoite	tRNA nucleotidyltransferase, putative	HMM: MNIFGLLLLNLLINVIFILCN, NN: MNIFGLLLLNLLINVIFILCN	RNA processing	RNA binding, nucleotidyltransferase activity
Mal-10	PF10_0215	2199	100	5	5	0.0002988	0.0005076	-0.996755	-2.7548	-2.58269	925279	928551	Early Trophozoite	conserved Plasmodium membrane protein, unknown function	null	null	null
Mal-11	PF11_0321	2125	91.5159	10	10	0.0006842	0.0010506	-0.997293	-1.67061	-1.70837	1195986	1198307	Gametocyte	serpentine receptor, putative	null	null	null
Mal-05	PFE0715w	2932	84.1561	16	16	0.0008258	0.0012183	-0.997495	-2.34779	-2.23532	600045	603431	Early Trophozoite	aspartyl-tRNA synthetase, putative	HMM: MIYVVKYIFLICYINTLFLRRVLFCYSY, NN: MIYVVKYIFLICYINTLFLRRVLFC	aspartyl-tRNA aminoacylation, translation	ATP binding, aspartate-tRNA ligase activity, nucleic acid binding
Mal-14	PF14_0470	3646	100	10	10	0.0003822	0.0005948	-0.998735	-1.76459	-1.63864	2020152	2024648	Late Trophozoite	DNA replication related protein, putative	null	DNA metabolic process	DNA binding, nuclease activity, protein binding
Mal-11	PF11_0220	4436	86.573	3	3	7.31e-05	0.0001461	-0.998993	0.87672	0.317807	801248	807080	Early Schizogony	protein kinase	null	protein amino acid phosphorylation	ATP binding, protein kinase activity, protein serine/threonine kinase activity, protein tyrosine kinase activity
Mal-12	PFL2135c	2277	93.5882	10	10	0.0006378	0.0009805	-0.999384	-1.05685	-1.22336	1864218	1866650	Gametocyte	conserved Plasmodium protein, unknown function	HMM: MGKCDFFIFLPIFFFVLIWYVHYVLGQ, NN: MGKCDFFIFLPIFFFVLIWYVHYVLGQ	null	null
Mal-14	PF14_0217	3028	84.7467	9	9	0.0004265	0.0006636	-1.00002	-0.626279	-0.880653	913764	917336	Early Trophozoite	conserved Plasmodium protein, unknown function	null	null	null
Mal-09	PFI0610w	867	100	3	3	0.0003726	0.0007476	-1.00278	-0.452538	-0.647539	556081	557949	Late Trophozoite	conserved Plasmodium protein, unknown function	null	regulation of transcription, DNA-dependent, transcription	DNA binding
Mal-04	PFD0330w	2480	99.9194	5	5	0.0002575	0.0004443	-1.00665	-0.852431	-0.944629	354376	358348	Late Trophozoite	conserved Plasmodium protein, unknown function	null	null	ATP binding, actin binding, calmodulin binding, motor activity
Mal-09	PFI1800w	1074	100	4	4	0.0004621	0.0008315	-1.00786	-1.20011	-1.33243	1471839	1472912	Merozoite	lysophospholipase, putative	null	null	null
Mal-14	PF14_0355	816	100	4	4	0.0006082	0.0010944	-1.00786	-1.20011	-1.33243	1521048	1521863	Early Schizogony	conserved Plasmodium membrane protein, unknown function	null	null	null
Mal-06	PFF0755c	6932	99.0144	24	24	0.0005136	0.0007509	-1.0093	-0.234792	-0.575551	646633	655592	Early Trophozoite	conserved Plasmodium protein, unknown function	null	null	protein binding, zinc ion binding
Mal-14	PF14_0128	900	100	3	3	0.0003592	0.0007229	-1.00941	-0.448073	-0.643676	521209	522898
Mal-12	PFL1000c	1589	100	3	3	0.0001974	0.0004034	-1.00989	0.87174	0.309667	825690	827705	Gametocyte	conserved Plasmodium protein, unknown function	null	null	null
Mal-14	PF14_0152	3339	100	9	9	0.0003584	0.0005741	-1.01216	-0.725091	-0.894376	618896	623320	Early Trophozoite	conserved Plasmodium protein, unknown function	null	null	null
Mal-13	MAL13P1.28	1775	100	6	6	0.0004236	0.0007223	-1.01277	-1.50871	-1.44145	268987	270939	Late Ring	conserved Plasmodium protein, unknown function	null	null	protein binding
Mal-07	MAL7P1.162	14670	98.3508	22	24	0.0002296	0.0003348	-1.01345	-1.7143	-1.74521	1321286	1336243	Gametocyte	dynein heavy chain, putative	null	microtubule-based movement	ATP binding, ATPase activity, microtubule motor activity
Mal-06	PFF0175c	6219	87.5053	26	26	0.0006452	0.0009334	-1.01368	-1.82888	-1.83249	141415	148940	Gametocyte	conserved Plasmodium protein, unknown function	null	regulation of transcription, DNA-dependent, transcription	DNA binding, protein binding
Mal-06	PFF1195c	1823	100	18	19	0.0014513	0.0021581	-1.01525	-0.82193	-0.987556	1011430	1014570	Merozoite	conserved Plasmodium protein, unknown function	HMM: MWFGYNILAITTFGLLIRRGHAS, NN: MWFGYNILAITTFGLLIRRGHAS	null	ATP binding, protein binding
Mal-12	PFL2245w	786	100	4	4	0.0005998	0.0011079	-1.01557	-0.127055	-0.42044	1941352	1942478	Early Trophozoite	signal recognition particle receptor, beta subunit	null	SRP-dependent cotranslational protein targeting to membrane, small GTPase mediated signal transduction	GTP binding, GTPase activity, signal recognition particle binding
Mal-08	PF08_0079	718	88.9715	3	3	0.0004741	0.0009328	-1.01606	-0.413038	-0.692755	670662	671855	Late Ring	translation initiation factor SUI1, putative	null	translational initiation	translation initiation factor activity
Mal-12	PFL0185c	1080	100	3	3	0.0003152	0.0006201	-1.01606	0.891692	0.368703	187143	188839	Merozoite	nucleosome assembly protein	null	nucleosome assembly	DNA binding, histone binding
Mal-04	PFD0250c	3796	92.8344	8	8	0.0002953	0.0004705	-1.01633	0.586819	0.081646	278720	283289	Late Schizogony	Sec24 subunit b	null	ER to Golgi vesicle-mediated transport, intracellular protein transport, protein transport by the Sec complex	protein binding, protein transporter activity
Mal-11	PF11_0093	1478	85.1873	8	8	0.0007583	0.0012084	-1.01633	-2.26708	-2.19119	352556	354262	Early Ring	IWS1-like protein, putative	null	null	null
Mal-11	PF11_0526	816	100	7	7	0.0010952	0.0018271	-1.01782	-2.01275	-1.82551	477484	478320	Early Trophozoite	conserved Plasmodium protein, unknown function	null	null	null
Mal-11	PF11_0255	459	100	3	3	0.0006819	0.0014017	-1.01902	-0.461465	-0.660844	964674	965359	Gametocyte	ribonucleoprotein, putative	null	RNA splicing, mRNA processing	RNA binding
Mal-02	PFB0755w	4565	88.4519	9	9	0.0002637	0.0004229	-1.01943	-0.710297	-0.882619	678486	683702	Late Schizogony	conserved Plasmodium protein, unknown function	null	protein amino acid phosphorylation	ATP binding, protein serine/threonine kinase activity, protein tyrosine kinase activity
Mal-05	PFE0270c	3793	93.585	3	3	8.93e-05	0.0001766	-1.0211	-0.413038	-0.694523	239456	243880	Late Trophozoite	DNA repair protein, putative	null	DNA repair, mismatch repair	ATP binding, damaged DNA binding, mismatched DNA binding
Mal-10	PF10_0241	1491	100	3	3	0.0002272	0.0004492	-1.0211	-0.413038	-0.694523	1030042	1031532	Merozoite	conserved Plasmodium protein, unknown function	null	null	null
Mal-12	PFL0305c	1314	97.3333	3	3	0.0002578	0.0005097	-1.0211	-0.413038	-0.694523	272317	274739	Gametocyte	IMP-specific 5'-nucleotidase, putative,haloacid dehalogenase hydrolase, putative	null	nucleotide metabolic process	magnesium ion binding, phosphatase activity
Mal-14	PF14_0759	456	100	3	3	0.0007429	0.0014688	-1.0211	-0.413038	-0.694523	3239080	3239535	Merozoite	conserved Plasmodium protein, unknown function, pseudogene	HMM: MNIIYFNILFFALFLDTFISSHAL, NN: MNIIYFNILFFALFLDTFISSHAL	null	nucleotide binding
Mal-05	PFE0230w	4027	99.9752	14	15	0.0004891	0.0007484	-1.0232	-1.48071	-1.46001	180421	187470	Gametocyte	conserved Plasmodium protein, unknown function	null	null	ATP binding, actin binding, calmodulin binding, motor activity
Mal-05	PFE1330c	1833	91.5127	12	12	0.0008988	0.0013995	-1.02381	0.344471	-0.133589	1117256	1119646	Early Schizogony	conserved Plasmodium protein, unknown function	HMM: MIRLIFLFIIDFFIGVIIINVFFFEYVKCQ, NN: MIRLIFLFIIDFFIGVIIINVFFFEYVKCQ	null	null
Mal-13	MAL13P1.214	801	100	3	3	0.0004005	0.0008154	-1.02513	-1.76688	-1.60031	1696925	1698144	Early Schizogony	phosphoethanolamine N-methyltransferase	null	metabolic process, phosphatidylcholine biosynthetic process	phosphoethanolamine N-methyltransferase activity
Mal-09	PFI1540w	1769	83.7595	6	6	0.0004522	0.0007572	-1.02541	-0.544123	-0.816068	1270145	1272646	Gametocyte	conserved Plasmodium protein, unknown function	null	null	ATP binding, actin binding, motor activity
Mal-11	PF11_0094	2937	100	5	5	0.0002035	0.0003638	-1.02557	1.07929	0.438801	356083	360434	Late Schizogony	conserved Plasmodium protein, unknown function	null	null	null
Mal-08	MAL8P1.68	1662	98.227	7	7	0.0005757	0.0009403	-1.02599	-1.87297	-1.88166	834318	836358	Merozoite	conserved Plasmodium protein, unknown function	null	lipid A biosynthetic process, lipid biosynthetic process	acyl-[acyl-carrier-protein]-UDP-N-acetylglucosamine O-acyltransferase activity
Mal-11	PF11_0040	285	100	4	4	0.0017157	0.0031334	-1.02653	-0.0978373	-0.446992	131704	131988	Merozoite	early transcribed membrane protein 11.2	HMM: MKITKIFYFFAALLALNFIAPN, NN: MKITKIFYFFAALLALNFIAPN	null	null
Mal-14	PF14_0298	998	92.6648	4	4	0.00049	0.0008948	-1.02653	-0.0978373	-0.446992	1253482	1254828	Merozoite	conserved Plasmodium membrane protein, unknown function	null	transport	null
Mal-08	MAL8P1.20	2187	93.7018	6	6	0.0003654	0.0006125	-1.02696	0.315282	-0.127206	1165727	1168277	Gametocyte	conserved Plasmodium protein, unknown function	null	cell cycle, cell division, chromosome segregation	ATP binding, DNA binding
Mal-14	PF14_0533	3210	100	4	4	0.0001444	0.0002702	-1.02707	-2.37794	-2.05241	2296427	2300804	Early Schizogony	transcription factor with AP2 domain(s), putative	null	regulation of transcription, DNA-dependent	transcription factor activity
Mal-05	PFE0080c	1197	100	6	6	0.000667	0.0011191	-1.02851	-0.544123	-0.817217	84041	85237	Early Schizogony	rhoptry-associated protein 2	HMM: MGLKFYVLVFLILCLKNVVKGD, NN: MGLKFYVLVFLILCLKNVVKGD	entry into host cell	null
Mal-06	PFF1175c	1785	97.8618	5	5	0.0003599	0.0006254	-1.02866	1.09679	0.508525	990376	992199	Early Trophozoite	conserved Plasmodium protein, unknown function	HMM: MIPFYFFFFLLAFICIKKSD, NN: MIPFYFFFFLLAFICIKKSD	null	nucleotide binding
Mal-11	PF11_0357	4599	95.8924	20	20	0.0006227	0.0009326	-1.031	-1.42091	-1.43751	1350619	1355787	Gametocyte	zinc finger protein, putative	null	null	nucleic acid binding, zinc ion binding
Mal-13	MAL13P1.475	1884	93.778	7	7	0.0005061	0.0008295	-1.03152	0.463055	-0.0168468	2814047	2816049	Gametocyte	Plasmodium exported protein (PHISTb), unknown function	HMM: MDTKDFLKRLFLRYSVGIFLGLFYIVLLN, NN: MDTKDFLKRLFLRYSVGIFLGLFYIVLLNICK	null	null
Mal-11	PF11_0333	3614	99.9723	13	13	0.0005145	0.0007896	-1.03156	-0.568315	-0.793721	1255284	1260442	Gametocyte	conserved Plasmodium membrane protein, unknown function	null	null	null
Mal-11	PF11_0506	1713	100	5	5	0.0003741	0.0006516	-1.0322	-2.7548	-2.59561	1950207	1951919	Early Trophozoite	antigen 332, DBL-like protein	null	cell-cell adhesion, pathogenesis	host cell surface receptor binding, receptor activity
Mal-09	PFI0445c	1410	100	7	7	0.0006383	0.0010686	-1.03233	-1.17832	-1.21362	418200	419887	Late Ring	conserved Plasmodium protein, unknown function	HMM: MKFIIVLLLFFFFKVIDRVICV, NN: MKFIIVLLLFFFFKVIDRVICV	Notch signaling pathway, fucose metabolic process	manganese ion binding, peptide-O-fucosyltransferase activity
Mal-08	MAL8P1.80	2796	95.0051	7	7	0.0003361	0.000554	-1.03292	-1.89907	-1.7186	753065	757296	Merozoite	conserved Plasmodium protein, unknown function	null	null	null
Mal-13	PF13_0219	2443	100	6	6	0.0003015	0.0005231	-1.03424	-0.625124	-0.811564	1607518	1610385	Early Ring	conserved Plasmodium protein, unknown function	null	null	null
Mal-02	PFB0215c	1184	97.2085	7	8	0.0007544	0.0012682	-1.03559	-1.99172	-1.80966	209583	210833	Late Ring	3'-5' exonuclease, putative	null	nucleobase, nucleoside, nucleotide and nucleic acid metabolic process	3'-5' exonuclease activity, nucleic acid binding
Mal-09	PFI1145w	2466	100	3	3	0.0001354	0.0002716	-1.03621	-0.413038	-0.699828	947023	949488	Merozoite	perforin like protein 3	HMM: MTFTRGSFIFLYILIIILNTIYQN, NN: MTFTRGSFIFLYILIIILNTIYQN	null	null
Mal-12	PFL2395c	1598	83.2292	3	3	0.0002089	0.0004191	-1.03621	-0.413038	-0.699828	2041279	2043198	Early Trophozoite	apicoplast dimethyladenosine synthase, putative	HMM: MIYYSFKLRWALFFFLLVTLFKINNVFSK, NN: MIYYSFKLRWALFFFLLVTLFKINNVFSK	rRNA modification	rRNA (adenine-N6,N6-)-dimethyltransferase activity
Mal-14	PF14_0133	1044	100	3	3	0.0003198	0.0006415	-1.03621	-0.413038	-0.699828	536796	537839	Late Trophozoite	SufC ATPase, putative	HMM: MKRRKWLNITWAVTIYIFFGMINVSSY, NN: MKRRKWLNITWAVTIYIFFGMINVSSY	transport	ATP binding, ATPase activity, coupled to transmembrane movement of substances
Mal-14	PF14_0564	2309	96.4495	3	3	0.0001446	0.0002901	-1.03621	-0.413038	-0.699828	2423843	2426236	Late Ring	conserved Plasmodium protein, unknown function	null	null	GTP binding, GTPase activity
Mal-14	PF14_0638	2437	94.3477	3	3	0.000137	0.0002748	-1.03621	-0.413038	-0.699828	2742323	2744905	Merozoite	conserved Plasmodium membrane protein, unknown function	HMM: MIKLVILFYIFLIFISSF, NN: MIKLVILFYIFLIFISSFKCE	null	RNA binding, hydrolase activity
Mal-13	MAL13P1.37	2490	100	7	7	0.0003564	0.0006008	-1.03669	-1.19477	-1.23194	352043	355021	null	conserved Plasmodium protein, unknown function	null	null	ligase activity, protein binding, zinc ion binding
Mal-08	MAL8P1.41	778	96.0494	4	4	0.0006233	0.0011478	-1.0369	-1.20011	-1.34284	1019161	1020340	Late Ring	RWD domain-containing protein, putative	null	null	null
Mal-03	PFC1045c	3261	100	6	6	0.0002431	0.0004108	-1.03937	-0.544123	-0.821237	977376	980636	Late Schizogony	conserved Plasmodium protein, unknown function	HMM: MFRIFFTLLIIILIKKTSAI, NN: MFRIFFTLLIIILIKKTSAI	null	calcium ion binding, protein binding
Mal-14	PF14_0631	7398	80.0909	17	17	0.0003417	0.000513	-1.04256	-1.7292	-1.77015	2694749	2703985	Early Trophozoite	conserved Plasmodium protein, unknown function	null	null	calcium ion binding, protein binding
Mal-09	PFI1240c	1696	97.4713	5	5	0.000375	0.0006582	-1.04283	0.133891	-0.272355	1019154	1020893	Late Trophozoite	prolyl-t-RNA synthase, putative	HMM: MLIKIIILIGLFHHVILSL, NN: MLIKIIILIGLFHHVILSL	tRNA aminoacylation for protein translation, translation	ATP binding, aminoacyl-tRNA ligase activity
Mal-11	PF11_0174	2078	98.8112	8	8	0.0005307	0.0008595	-1.04377	-0.84013	-1.06518	630778	632880	Merozoite	cathepsin C, homolog,dipeptidyl peptidase 1	HMM: MAKRIFSVSFLLVLLNVLHICIKFSVAD, NN: MAKRIFSVSFLLVLLNVLHICIKFSVAD	proteolysis	cysteine-type peptidase activity
Mal-13	MAL13P1.118	3376	98.7135	8	8	0.0003267	0.000529	-1.04377	1.30029	0.639442	890307	894983	Late Schizogony	3',5'-cyclic nucleotide phosphodiesterase, putative	null	signal transduction	calmodulin-dependent cyclic-nucleotide phosphodiesterase activity
Mal-12	PFL1330c	6087	87.1813	30	31	0.0007536	0.0011003	-1.04854	-1.38389	-1.50451	1114016	1121084	Early Schizogony	cyclin	null	negative regulation of cyclin-dependent protein kinase activity, regulation of cell cycle	null
Mal-12	PFL1855w	2337	80.4752	6	6	0.0003371	0.0005732	-1.04868	-2.26293	-2.20356	1589158	1592061	Early Ring	cell cycle control protein, putative	null	RNA metabolic process, regulation of cell cycle	protein binding
Mal-13	PF13_0192	1492	100	13	13	0.0012065	0.0018825	-1.05044	-2.19352	-1.98297	1405929	1408127	Early Trophozoite	conserved Plasmodium protein, unknown function	null	null	null
Mal-04	PFD0395c	516	100	4	4	0.0009287	0.0017307	-1.05142	-1.20011	-1.34804	400991	401506	Late Trophozoite	conserved Plasmodium protein, unknown function	null	null	null
Mal-12	PFL2365w	2638	85.5383	4	4	0.0001816	0.0003385	-1.05142	-0.0978373	-0.45591	2012630	2015713	Late Trophozoite	protein phosphatase, putative	null	null	catalytic activity
Mal-13	MAL13P1.324	2592	98.0704	14	15	0.0008485	0.001292	-1.05284	-0.727946	-0.991561	2595092	2597734	Late Trophozoite	aldo-keto reductase, putative	HMM: MPRLVIFYFLIFVFMKINCI, NN: MPRLVIFYFLIFVFMKINCI	metabolic process, oxidation reduction	aldo-keto reductase activity
Mal-13	MAL13P1.57	882	100	5	5	0.0007154	0.0012656	-1.05347	-0.829006	-1.05194	518309	519569	Late Ring	conserved Plasmodium protein, unknown function	null	null	null
Mal-14	PF14_0755	573	100	3	3	0.0005265	0.0011229	-1.05401	-1.79616	-1.64419	3220861	3221511	Late Schizogony	hypothetical protein	null	null	null
Mal-05	PFE0750c	2105	82.6463	8	8	0.0005204	0.0008485	-1.055	-1.5536	-1.63765	620808	623354	Early Ring	RNA recognition motif, putative	null	null	nucleic acid binding
Mal-07	MAL7P1.204	4104	100	9	9	0.0002937	0.0004775	-1.05574	-2.0295	-1.84556	365281	370401	Early Ring	conserved Plasmodium protein, unknown function	null	translation	GTP binding, GTPase activity, translation initiation factor activity
Mal-13	MAL13P1.299	774	100	4	4	0.0005889	0.0011254	-1.05589	-1.24694	-1.25156	2403171	2404718	Early Ring	conserved protein, unknown function	HMM: MDALILDEQIRIYALLPIFVIVVLVCIIKSNLAQ, NN: MDALILDEQIRIYALLPIFVIVVLVCIIKSNLAQ	null	null
Mal-04	PFD0585c	4977	85.0769	29	29	0.0008864	0.0013009	-1.05694	-1.48562	-1.58614	526729	532515	Early Schizogony	conserved Plasmodium protein, unknown function	null	null	null
Mal-09	PFI0375w	539	93.5764	5	5	0.0011677	0.002071	-1.05701	-0.829006	-1.05324	366918	367493	Gametocyte	apicoplast ribosomal protein L35 precursor, putative	HMM: MKCLLVKLFMLIFIRSYTYAI, NN: MKCLLVKLFMLIFIRSYTYAI	translation	structural constituent of ribosome
Mal-14	PF14_0214	4337	96.6355	17	17	0.0005506	0.0008438	-1.05713	-0.998963	-1.13468	900331	905223	Early Ring	conserved Plasmodium protein, unknown function	null	protein amino acid phosphorylation, transmembrane receptor protein tyrosine kinase signaling pathway	ATP binding, transmembrane receptor protein tyrosine kinase activity
Mal-11	PF11_0373	1620	100	8	8	0.0006498	0.0010753	-1.05764	-1.62461	-1.55027	1417464	1420068	Late Schizogony	conserved Plasmodium protein, unknown function	HMM: MNLNKISVLLKIIIFKNTL, NN: MNLNKISVLLKIIIFKNTL	attachment of GPI anchor to protein	null
Mal-11	PF11_0242	5804	83.4988	17	19	0.0004322	0.0006539	-1.05867	0.365669	-0.143772	909365	916323	Early Schizogony	calcium-dependent protein kinase 7	null	protein amino acid phosphorylation	ATP binding, calcium ion binding, protein kinase activity, protein serine/threonine kinase activity, protein tyrosine kinase activity
Mal-11	PF11_0169	360	100	3	3	0.0008604	0.0018149	-1.05981	0.880352	0.304614	615957	616579	Late Ring	SNO glutamine amidotransferase family protein	null	response to singlet oxygen, vitamin B6 biosynthetic process	glutaminase activity
Mal-12	PFL2285c	2580	100	9	9	0.000455	0.0007481	-1.06125	-0.710544	-0.89658	1962761	1966012	Gametocyte	conserved Plasmodium protein, unknown function	null	tetrapyrrole biosynthetic process	uroporphyrinogen-III synthase activity
Mal-07	PF07_0021	2532	79.3979	18	18	0.0010517	0.0015871	-1.0616	-1.56467	-1.64957	307662	310631	Early Schizogony	conserved Plasmodium protein, unknown function	null	null	ATP binding
Mal-13	MAL13P1.262	5077	100	13	13	0.0003523	0.0005532	-1.06209	-1.66402	-1.60221	2065648	2071668	Late Trophozoite	conserved Plasmodium protein, unknown function	HMM: MFMKFIYAWSIYILIYTKCNSY, NN: MFMKFIYAWSIYILIYTKCNSY	tRNA modification	GTP binding, GTPase activity
Mal-10	PF10_0323	1048	98.1273	8	8	0.0010407	0.0017042	-1.06248	0.586819	0.0641335	1335220	1336287	Early Trophozoite	early transcribed membrane protein 10.2	HMM: MKVGKIFFLLNILVVCHFIISCLCR, NN: MKVGKIFFLLNILVVCHFIISCLCR	null	null
Mal-12	PFL2185w	1403	100	3	3	0.0002217	0.0004674	-1.06286	0.881992	0.301891	1897255	1899827	Late Schizogony	conserved Plasmodium protein, unknown function	null	null	null
Mal-08	MAL8P1.47	1160	94.3089	3	3	0.0002659	0.000563	-1.06302	0.880174	0.300015	991623	993264	Merozoite	conserved Plasmodium protein, unknown function	null	null	ATP binding
Mal-10	PF10_0040	3707	94.3978	6	6	0.0002103	0.0003613	-1.0642	-0.544123	-0.830426	166744	170670	Gametocyte	conserved Plasmodium protein, unknown function	null	DNA repair	DNA binding, endonuclease activity, magnesium ion binding
Mal-14	PF14_0029	6232	100	23	23	0.0005327	0.0008008	-1.06485	-2.7363	-2.40908	100847	109234	Early Ring	conserved Plasmodium protein, unknown function	null	null	null
Mal-09	PFI0860c	2371	95.4125	6	6	0.0003019	0.0005371	-1.06586	-0.631234	-0.827101	729664	732126	Late Ring	ATP-dependent RNA helicase, putative	null	null	ATP binding, helicase activity, nucleic acid binding
Mal-10	PF10_0115	3017	87.3733	10	10	0.000464	0.00074	-1.0663	-2.28438	-2.2209	455397	458816	Gametocyte	QF122 antigen	null	null	RNA binding
Mal-05	PFE0835w	3756	100	5	5	0.000157	0.0002876	-1.0675	-0.888019	-1.00011	694490	698776	Late Schizogony	ubiquitin carboxyl-terminal hydrolase 2, putative	null	protein deubiquitination, ubiquitin-dependent protein catabolic process	ubiquitin thiolesterase activity, ubiquitin-specific protease activity
Mal-06	PFF0655c	3413	82.241	10	10	0.0004097	0.0006541	-1.06839	-2.28438	-2.22171	548275	552366	Late Trophozoite	adapter-related protein, putative	null	intracellular protein transport, vesicle-mediated transport	protein binding
Mal-09	PFI1615c	3154	84.9906	7	7	0.0002953	0.0004955	-1.06883	-1.09429	-1.27543	1298855	1302565
Mal-12	PFL0765w	1790	90.9553	7	7	0.0005204	0.0008731	-1.06883	-1.09429	-1.27543	641545	643512	Early Ring	conserved Plasmodium membrane protein, unknown function	HMM: MVIWKGNVKNKILFLIFVAYFFVFVKISNGQ, NN: MVIWKGNVKNKILFLIFVAYFFVFVKISNGQ	null	null
Mal-13	MAL13P1.107	3955	100	16	16	0.0005621	0.0008708	-1.06896	-1.60331	-1.57309	822279	826739	Merozoite	conserved Plasmodium protein, unknown function	HMM: MNIPLIITILLFLFYQHYVCST, NN: MNIPLIITILLFLFYQHYVCST	null	null
Mal-04	PFD0920w	1323	100	7	7	0.0006846	0.0011612	-1.07001	-1.13365	-1.18566	856773	859222	Gametocyte	conserved Plasmodium protein, unknown function	null	null	null
Mal-02	PFB0905c	858	100	6	6	0.0009048	0.0015612	-1.0704	-0.544123	-0.832723	786868	787725	Merozoite	Plasmodium exported protein (PHISTc), unknown function	null	null	nucleotide binding
Mal-03	PFC0980c	1763	95.0917	8	8	0.0006154	0.0010131	-1.07121	1.30029	0.629029	927311	929450	Early Ring	RNA triphosphatase	null	mRNA capping	polynucleotide 5'-phosphatase activity, protein binding
Mal-05	PFE0100w	3576	93.6371	7	7	0.00026	0.000437	-1.0716	-2.65164	-2.52106	97657	101895	Early Ring	conserved Plasmodium protein, unknown function	null	intracellular protein transport, vesicle-mediated transport	protein binding, zinc ion binding
Mal-10	PF10_0378	2659	97.1857	4	4	0.0001771	0.0003358	-1.07216	-0.0978373	-0.463341	1557815	1560695	Early Ring	RESA-like protein with PHIST and DnaJ domains	null	protein folding	heat shock protein binding, unfolded protein binding
Mal-07	PF07_0056	3620	98.4766	3	3	7.98e-05	0.0001759	-1.07322	-1.81659	-1.66782	706210	710295	Early Schizogony	conserved Plasmodium protein, unknown function	null	null	ATP binding, protein binding
Mal-09	PFI1425w	1162	94.9346	4	4	0.0004047	0.0007685	-1.07423	-2.30238	-2.24834	1161070	1162529	Late Ring	conserved Plasmodium protein, unknown function	null	transcription initiation from RNA polymerase II promoter	general RNA polymerase II transcription factor activity
Mal-13	PF13_0324	2825	98.3978	7	7	0.0003286	0.0005532	-1.07436	0.463055	-0.032916	2446794	2450093	Merozoite	Sec24 subunit a	null	ER to Golgi vesicle-mediated transport, intracellular protein transport, protein transport by the Sec complex	protein binding, protein transporter activity, zinc ion binding
Mal-02	PFB0555c	11184	99.8126	36	36	0.0004768	0.0007036	-1.07467	-0.711267	-0.963202	495166	507854	Early Ring	conserved Plasmodium membrane protein, unknown function	null	null	null
Mal-03	PFC0381c	537	100	3	3	0.0005671	0.0012162	-1.07507	-0.443414	-0.65965	383894	385148	Gametocyte	conserved Plasmodium protein, unknown function	HMM: MNMIMKIYYIFLLFVFILIERCV, NN: MNMIMKIYYIFLLFVFILIERCVDND	null	null
Mal-13	PF13_0116	3611	95.605	7	7	0.0002568	0.0004328	-1.07574	-0.315619	-0.655729	829735	833511	Early Ring	rhoptry protein 2, putative	HMM: MVYYLIGVYFFVNVLKVYST, NN: MVYYLIGVYFFVNVLKVYST	null	null
Mal-14	PF14_0735	770	100	4	4	0.000565	0.001114	-1.0759	-0.144435	-0.457141	3147425	3148519	Gametocyte	probable protein, unknown function	HMM: MTTYMNFISRLKRVFSRPTNCLLCLIFCMMSLHSY, NN: MTTYMNFISRLKRVFSRPTNCLLCLIFCMMSLHSY	protein folding, response to stress	ATP binding, unfolded protein binding
Mal-14	PF14_0463	9246	98.5819	63	63	0.0010197	0.0014834	-1.07615	-0.894427	-1.11852	1984132	1995517	Early Schizogony	chloroquine resistance marker protein	null	null	null
Mal-11	PF11_0488	4071	94.8951	9	9	0.0003038	0.0004936	-1.07621	-1.94517	-1.95688	1909207	1913496	Late Trophozoite	serine/threonine protein kinase, putative	null	protein amino acid phosphorylation	ATP binding, protein kinase activity, protein serine/threonine kinase activity, protein tyrosine kinase activity
Mal-12	PFL2110c	5037	90.9042	12	12	0.0003381	0.0005319	-1.07772	-1.7651	-1.81377	1834053	1840725	Gametocyte	conserved protein, unknown function	null	null	ATP binding, actin binding, calmodulin binding, motor activity
Mal-11	PF11_0256	1787	97.8106	5	5	0.0003467	0.0006247	-1.07828	-0.829006	-1.06099	966979	968805	Gametocyte	pyruvate dehydrogenase E1 alpha subunit	HMM: MLLVIWLNIFWFIPYYCFNYVLCV, NN: MLLVIWLNIFWFIPYYCF	acetyl-CoA biosynthetic process from pyruvate, fatty acid biosynthetic process, tricarboxylic acid cycle	pyruvate dehydrogenase (acetyl-transferring) activity
Mal-10	PF10_0274	1324	98.2925	5	5	0.0004478	0.0008222	-1.07835	-1.85469	-1.70142	1160353	1163419	Early Ring	methyltransferase, putative	null	metabolic process	methyltransferase activity
Mal-02	PFB0350c	2793	100	7	7	0.0003311	0.0005595	-1.07989	-0.315619	-0.657284	313449	316741	Early Schizogony	serine repeat antigen 3	HMM: MKFSISLFLILCVLFCK, NN: MKFSISLFLILCVLFCKNDIKCT	immunoglobulin production, proteolysis, regulation of immune response	cysteine-type peptidase activity
Mal-14	PF14_0471	1894	100	5	5	0.0003147	0.0005771	-1.08057	-2.82239	-2.39721	2031024	2033334	Gametocyte	transcription factor with AP2 domain(s), putative	null	regulation of transcription, DNA-dependent	transcription factor activity
Mal-10	PF10_0037	5203	89.062	16	16	0.0004205	0.0006572	-1.08059	0.682837	0.0752135	152365	158517	Gametocyte	conserved Plasmodium protein, unknown function	null	null	ATP binding, actin binding, calmodulin binding, motor activity
Mal-13	MAL13P1.145	5639	100	8	8	0.0001815	0.0003065	-1.08244	-0.177415	-0.509451	1099690	1106037	Gametocyte	conserved Plasmodium protein, unknown function	null	null	protein binding
Mal-11	PF11_0276	1855	85.7605	9	9	0.0006641	0.0010832	-1.08303	-0.626279	-0.912486	1037641	1039689	Late Trophozoite	conserved Plasmodium protein, unknown function	null	lipid catabolic process	hydrolase activity
Mal-07	MAL7P1.22	4632	99.3991	15	15	0.0004536	0.0007078	-1.08443	-1.25542	-1.31733	403656	408461	Early Ring	conserved Plasmodium protein, unknown function	null	null	null
Mal-11	PF11_0129	2508	98.818	10	10	0.0005204	0.0008552	-1.08456	-1.80045	-1.70349	471946	474674	Early Trophozoite	conserved Plasmodium protein, unknown function	null	rRNA processing	ATP binding, ATP-dependent helicase activity, RNA binding, helicase activity
Mal-09	PFI1280c	7335	100	13	13	0.0002449	0.0003875	-1.08558	-0.577658	-0.820765	1048270	1057806	Early Ring	protein kinase, putative	null	protein amino acid phosphorylation	ATP binding, protein serine/threonine kinase activity, protein tyrosine kinase activity
Mal-01	PFA0165c	2545	89.2982	22	22	0.0012798	0.0019299	-1.08635	-2.74531	-2.57307	143396	146866	Late Ring	conserved Plasmodium protein, unknown function	null	null	metal ion binding, protein binding
Mal-07	PF07_0100	2609	83.1952	9	9	0.00047	0.0007701	-1.09099	-1.28572	-1.43905	1043521	1046619	Gametocyte	conserved Plasmodium protein, unknown function	HMM: MIELFLTTNKKKRKKKFVILFLYIILSSVIQICLTY, NN: MIELFLTTNKKKRKKKFVILFLYIILSSVIQICLTY	tRNA 3'-trailer cleavage	3'-tRNA processing endoribonuclease activity, zinc ion binding
Mal-02	PFB0195c	2005	95.8871	8	8	0.0005346	0.0008908	-1.09116	-0.126656	-0.514961	194826	196916	Early Ring	conserved Plasmodium protein, unknown function	null	null	ATP binding, protein binding
Mal-05	PFE1145w	4283	90.2444	12	12	0.0003947	0.0006255	-1.09124	-2.84591	-2.67015	948946	953604	Gametocyte	conserved Plasmodium protein, unknown function	null	null	RNA binding, zinc ion binding
Mal-08	PF08_0111	3409	100	11	13	0.0004241	0.0006921	-1.093	-1.55769	-1.53578	374023	377988	Early Ring	RNA helicase, putative	null	null	ATP binding, ATP-dependent helicase activity, helicase activity, nucleic acid binding
Mal-06	PFF0915w	1820	94.4964	4	4	0.0002423	0.0004785	-1.0932	-1.24752	-1.25387	785031	788024	null	N-acetylglucosamine transferase	null	GPI anchor biosynthetic process	phosphatidylinositol N-acetylglucosaminyltransferase activity
Mal-14	PF14_0504	3394	100	6	6	0.0002158	0.0003849	-1.09346	-0.587376	-0.79431	2171805	2176648	Early Ring	conserved Plasmodium protein, unknown function	null	null	null
Mal-08	MAL8P1.144	3495	77.5977	8	8	0.0003062	0.000511	-1.09366	-2.98055	-2.78874	219008	223411	Late Schizogony	AAA family ATPase, putative	null	null	ATP binding, nucleoside-triphosphatase activity
Mal-05	PFE0620c	2370	100	3	3	0.0001228	0.0002725	-1.09391	0.875015	0.285999	539729	542591	Gametocyte	conserved Plasmodium protein, unknown function	null	null	null
Mal-05	PFE0710w	2426	93.1644	9	9	0.000477	0.0007985	-1.094	-2.06832	-1.89183	596816	599419	Early Schizogony	conserved Plasmodium protein, unknown function	HMM: MFLYVCVLILLLYFVLIPLESN, NN: MFLYVCVLILLLYFVLIPLESN	attachment of GPI anchor to protein	null
Mal-11	PF11_0421	2266	100	9	9	0.0005107	0.0008549	-1.09406	-0.0200024	-0.407326	1644908	1647379	Gametocyte	conserved Plasmodium protein, unknown function	null	null	null
Mal-12	PFL0780w	1104	100	6	6	0.0006914	0.0012133	-1.09523	-0.544123	-0.841911	648882	650545	Early Trophozoite	glycerol-3-phosphate dehydrogenase, putative	null	carbohydrate metabolic process, glycerol-3-phosphate catabolic process, glycerol-3-phosphate metabolic process, oxidation reduction	NAD or NADH binding, glycerol-3-phosphate dehydrogenase (NAD+) activity, protein homodimerization activity
Mal-07	PF07_0086	8074	100	24	24	0.000419	0.0006399	-1.09738	-0.589483	-0.871313	959519	970047	Late Trophozoite	conserved Plasmodium membrane protein, unknown function	null	null	null
Mal-14	PF14_0430	1748	98.6456	7	7	0.0004843	0.0008533	-1.09911	-2.01144	-1.85043	1860091	1862038	Late Trophozoite	mitochondrial ribosomal protein S29 precursor, putative	null	null	null
Mal-08	PF08_0050	1965	100	4	4	0.0002339	0.0004545	-1.10119	-1.20011	-1.36587	879592	881556	Merozoite	perforin like protein 4	HMM: MMIFSNYLFNILIVCYLFIYIGSFSICH, NN: MMIFSNYLFNILIVCYLFIYIGSF	null	null
Mal-14	PF14_0614	4265	94.5886	11	12	0.0003579	0.0005758	-1.1018	-2.00748	-2.01477	2619614	2624122	Early Trophozoite	phosphatase, putative	HMM: MNILNLFICCLSITLLK, NN: MNILNLFICCLSITLLK	null	hydrolase activity
Mal-14	PF14_0107	1811	100	7	7	0.0004744	0.0008319	-1.10183	-1.17843	-1.23634	437224	439466	Late Schizogony	conserved Plasmodium protein, unknown function	null	ribosome biogenesis	null
Mal-04	PFD0295c	2024	98.5394	3	3	0.000141	0.0003179	-1.10486	-0.461192	-0.691164	323012	325650	Late Schizogony	apical sushi protein	HMM: MKIIYHILIFLLHYNIIIKAK, NN: MKIIYHILIFLLHYNIIIKAK	attachment of GPI anchor to protein	binding
Mal-04	PFD0245c	1670	98.0047	5	5	0.0003637	0.0006684	-1.10486	-1.7919	-1.84639	275425	277599	Gametocyte	ATP-dependent RNA helicase, putative	null	RNA metabolic process	ATP binding, ATP-dependent RNA helicase activity, nucleic acid binding
Mal-12	PFL0345w	1934	100	3	3	0.0001521	0.0003377	-1.10719	-1.76693	-1.62646	310828	313236	Gametocyte	conserved Plasmodium protein, unknown function	null	null	ATP binding
Mal-11	PF11_0540	4997	99.7206	16	16	0.0004409	0.0006945	-1.10725	-1.12121	-1.23661	382569	389452	Merozoite	conserved Plasmodium protein, unknown function	null	null	structural molecule activity
Mal-04	PFD1115c	3888	80.3472	15	15	0.0005503	0.0008613	-1.10741	-1.18784	-1.37323	1066229	1071067	Early Ring	conserved Plasmodium protein, unknown function	null	null	null
Mal-13	PF13_0295	1689	100	6	7	0.0005379	0.0009253	-1.10753	-0.315619	-0.667651	2198944	2200814	Merozoite	conserved Plasmodium protein, unknown function	null	null	null
Mal-10	PF10_0244	2325	100	11	11	0.0006266	0.0010265	-1.10946	-1.52182	-1.51126	1045606	1049758	Gametocyte	formin 2, putative	null	null	null
Mal-09	PFI0315c	2153	100	3	3	0.0001305	0.0002978	-1.11122	-0.465645	-0.695185	312471	314984	Gametocyte	dynein light intermediate chain 2, cytosolic	null	null	dynein light intermediate chain binding, motor activity
Mal-04	PFD0660w	848	95.4955	4	4	0.0005372	0.0010531	-1.11156	-0.0978373	-0.477461	622339	623226	Late Schizogony	phosphoglycerate mutase, putative	null	glycolysis	phosphoglycerate mutase activity
Mal-13	MAL13P1.114	7771	100	21	22	0.0003826	0.0005907	-1.11374	-0.119228	-0.524203	861643	872665	Late Schizogony	conserved Plasmodium protein, unknown function	null	protein amino acid phosphorylation	ATP binding, protein kinase activity
Mal-13	MAL13P1.350	1157	100	3	3	0.0002502	0.0005624	-1.11398	-1.77436	-1.64011	2752863	2754331	Gametocyte	conserved Plasmodium protein, unknown function	null	null	protein binding
Mal-02	PFB0465c	1351	98.3261	3	3	0.0002284	0.0004958	-1.11428	0.891692	0.33422	423063	424654	Late Trophozoite	monocarboxylate transporter, putative	HMM: MKKENTSLLSSRYRIILGGFLIHCTLGS, NN: MKKENTSLLSSRYRIILGGFLIHCTLGS	monocarboxylic acid transport	monocarboxylic acid transmembrane transporter activity
Mal-13	PF13_0289	1842	100	3	3	0.0001675	0.0003636	-1.11428	0.891692	0.33422	2177291	2179132	Gametocyte	metacaspase 1, putative	null	proteolysis	cysteine-type endopeptidase activity
Mal-14	PF14_0482	1514	81.2668	3	3	0.0002038	0.0004424	-1.11428	0.891692	0.33422	2078425	2080287	Gametocyte	conserved Plasmodium protein, unknown function	null	null	null
Mal-13	MAL13P1.153	726	100	3	3	0.0003824	0.00088	-1.11433	0.870199	0.275602	1143358	1144116	null	ribonuclease P protein subunit rpr, putative	null	null	null
Mal-06	PFF1190c	717	95.2191	4	4	0.0006023	0.0012146	-1.11653	-0.126934	-0.454235	1009727	1010975	Late Trophozoite	N-acetylglucosaminylphosphatidylinositol deacetylase, putative	HMM: MCNLRPLQFIMSYYIPLAIIFTIFSL, NN: MCNLRPLQFIMSYYIPLAIIFTIFSL	GPI anchor biosynthetic process	N-acetylglucosaminylphosphatidylinositol deacetylase activity
Mal-07	PF07_0020	3198	99.1935	3	3	8.65e-05	0.0001998	-1.11761	-0.46985	-0.701658	301639	305532	Early Ring	methyltransferase, putative	null	metabolic process	methyltransferase activity
Mal-08	PF08_0027	2841	100	5	5	0.0001993	0.0003802	-1.11858	-0.888241	-1.01495	1081127	1084063	Early Trophozoite	conserved Plasmodium protein, unknown function	null	null	null
Mal-13	PF13_0177	1433	97.2845	3	3	0.0002142	0.0004674	-1.11932	0.891692	0.332452	1345004	1346476	Late Ring	DEAD/DEAH box ATP-dependent RNA helicase, putative	null	null	ATP binding, ATP-dependent helicase activity, helicase activity, nucleic acid binding
Mal-14	PF14_0149	1773	100	6	6	0.0004231	0.0007555	-1.12005	-0.544123	-0.8511	609204	611286	Late Schizogony	conserved Plasmodium protein, unknown function	null	null	null
Mal-14	PF14_0736	2582	91.0758	12	12	0.0006447	0.0010376	-1.12008	-0.143898	-0.553844	3151938	3154858	Gametocyte	Plasmodium exported protein, unknown function	HMM: MKVSKTRLFLYMSFICLLIRCLILF, NN: MKVSKTRLFLYMSFICLLIRCLILF	ATP biosynthetic process	ATP binding, ATPase activity, coupled to transmembrane movement of ions, phosphorylative mechanism
Mal-14	PF14_0549	1600	100	9	9	0.0007072	0.0012064	-1.12097	-0.0253272	-0.422142	2363514	2365306	Late Ring	conserved Plasmodium protein, unknown function	null	null	null
Mal-12	PFL2490c	1674	100	3	3	0.0001633	0.0003805	-1.12127	-0.473562	-0.707457	2108946	2110913	Gametocyte	conserved Plasmodium protein, unknown function	null	null	null
Mal-01	PFA0515w	4501	99.5356	8	8	0.0002231	0.0003855	-1.12177	-1.63593	-1.57832	406893	413323	Early Ring	phosphatidylinositol-4-phosphate-5-kinase	null	phosphatidylinositol metabolic process, phosphoinositide-mediated signaling	1-phosphatidylinositol-4-phosphate 5-kinase activity, ADP-ribosylation factor binding
Mal-09	PFI0200c	3756	99.3125	11	11	0.0003874	0.0006379	-1.12178	-1.50961	-1.50167	191016	195825	Late Trophozoite	adapter-related protein, putative	null	intracellular protein transport, vesicle-mediated transport	protein binding
Mal-04	PFD0520c	589	91.7445	4	4	0.000765	0.0015162	-1.12401	1.00444	0.410208	482841	483482	Late Schizogony	conserved Plasmodium protein, unknown function	null	null	ATP binding
Mal-05	PFE1470w	540	100	3	3	0.0005654	0.0012403	-1.12435	-0.413038	-0.730775	1206466	1207672	Early Ring	cell cycle regulator protein, putative	null	regulation of cell cycle	RNA binding
Mal-09	PFI0825w	999	100	3	3	0.0003056	0.0006704	-1.12435	-0.413038	-0.730775	705347	706345	Merozoite	conserved Plasmodium protein, unknown function	null	null	zinc ion binding
Mal-12	PFL0625c	3581	86.6231	3	3	8.53e-05	0.000187	-1.12435	-0.413038	-0.730775	558040	562173	Early Ring	eukaryotic translation initiation factor 3 subunit 10, putative	null	regulation of translational initiation	translation initiation factor activity
Mal-14	PF14_0528	807	100	3	3	0.0003783	0.0008299	-1.12435	-0.413038	-0.730775	2262675	2263737	Early Ring	hemolysin, putative	null	cytolysis	null
Mal-03	PFC0100c	1687	90.8944	12	12	0.0009842	0.0015881	-1.12458	-1.2247	-1.40668	104641	106560	Merozoite	golgi organization and biogenesis factor, putative	null	null	null
Mal-14	PF14_0711	2388	100	6	6	0.0002885	0.0005351	-1.1249	0.266311	-0.194022	3040703	3043495	Early Trophozoite	DNA repair metallo-beta-lactamase protein, putative	null	null	null
Mal-12	PFL1445w	5117	99.9805	19	20	0.000519	0.0008117	-1.12584	-1.09654	-1.23358	1233686	1241277	Early Trophozoite	conserved Plasmodium protein, unknown function	null	regulation of Rab GTPase activity	Rab GTPase activator activity
Mal-02	PFB0460c	6410	82.667	16	16	0.0003545	0.0005573	-1.12627	-1.90936	-1.94487	413416	421137	Early Schizogony	conserved Plasmodium protein, unknown function	null	cellular metabolic process	null
Mal-14	PF14_0724	2113	96.484	8	8	0.0004961	0.0008453	-1.12733	-2.26708	-2.23331	3112444	3114633	Early Ring	bromodomain protein, putative	null	null	null
Mal-08	MAL8P1.18	4459	88.0529	10	10	0.0003032	0.0005007	-1.12798	-2.28438	-2.24477	1188695	1193997	Early Trophozoite	conserved Plasmodium protein, unknown function	HMM: MIFLILSIILFLLTYECKTI, NN: MIFLILSIILFLLTYECK	null	null
Mal-04	PFD1180w	945	100	4	4	0.0004751	0.000945	-1.12816	-0.0978373	-0.483406	1127614	1128632	Merozoite	Plasmodium exported protein (PHISTb), unknown function	null	null	null
Mal-14	PF14_0108	5301	100	16	16	0.0004132	0.0006571	-1.12855	-1.10962	-1.23364	440541	447010
Mal-07	MAL7P1.102	4607	88.1217	14	14	0.000426	0.0006784	-1.1292	-1.84334	-1.89507	903774	908969	Gametocyte	conserved Plasmodium protein, unknown function	HMM: MSVLKYIRNNLYILLLYIFCIYSRCLCN, NN: MSVLKYIRNNLYILLLYIFCIYSRCLCN	null	ATP binding
Mal-04	PFD0650w	279	100	7	7	0.0032097	0.0056014	-1.12964	-1.87297	-1.92053	618860	619174
Mal-08	MAL8P1.146	1983	87.1648	7	7	0.0004516	0.0007881	-1.12964	-1.09429	-1.29824	205361	207781	Gametocyte	filament assembling protein, putative	null	null	structural constituent of cytoskeleton
Mal-14	PF14_0442	7944	97.02	12	12	0.0001986	0.0003265	-1.13003	-1.8815	-1.78179	1907140	1916145	Late Ring	conserved Plasmodium protein, unknown function	null	null	null
Mal-06	PFF0185c	5331	97.5837	10	10	0.0002533	0.0004188	-1.13008	-1.05685	-1.27394	152538	160452	Late Schizogony	conserved Plasmodium protein, unknown function	null	null	null
Mal-13	PF13_0218	2502	90.0648	4	4	0.0001788	0.0003569	-1.1323	-1.20011	-1.37702	1598596	1601373	Late Trophozoite	ABC transporter (MDR family), putative	null	lipid transport, transport	ATP binding, ATPase activity, ATPase activity, coupled to transmembrane movement of substances, hydrolase activity, lipid transporter activity, nucleotide binding
Mal-03	PFC0625w	1521	82.8431	3	3	0.0001986	0.0004403	-1.13443	-0.413038	-0.734312	605558	607393	Early Schizogony	conserved Plasmodium membrane protein, unknown function	null	null	null
Mal-08	PF08_0041	741	88.2143	3	3	0.0004076	0.0009039	-1.13443	-0.413038	-0.734312	968974	969813	null	ribosome biogenesis protein nep1 homologue, putative	null	ribosome biogenesis	null
Mal-09	PFI0370c	840	100	3	3	0.0003596	0.0007973	-1.13443	-0.413038	-0.734312	364062	364901	Merozoite	subunit of proteaseome activator complex, putative	null	null	null
Mal-09	PFI1295c	1353	100	3	3	0.0002232	0.000495	-1.13443	-0.413038	-0.734312	1070955	1072945	Gametocyte	monocarboxylate transporter, putative	null	null	null
Mal-13	PF13_0205	1874	98.6835	3	3	0.0001612	0.0003574	-1.13443	-0.413038	-0.734312	1488257	1490458	Early Trophozoite	tryptophan--tRNA ligase, putative	null	translation, tryptophanyl-tRNA aminoacylation	ATP binding, tryptophan-tRNA ligase activity
Mal-03	PFC1000w	2454	90.8889	10	10	0.0005485	0.0009098	-1.1353	0.784456	0.1815	939216	942070	Early Ring	regulator of initiation factor 2 (eIF2)	null	null	null
Mal-02	PFB0227c	1660	100	7	8	0.0005122	0.0009151	-1.13665	-1.95725	-1.81947	214838	217348	Merozoite	conserved Plasmodium protein, unknown function	null	null	protein binding
Mal-13	PF13_0172	1569	100	5	5	0.0003777	0.0007115	-1.13676	0.133891	-0.306602	1329689	1331257	Merozoite	conserved Plasmodium membrane protein, unknown function	HMM: MIDYVLKNPFIVSLVISLFSVVLEFYTSLGK, NN: MIDYVLKNPFIVSLVISLFSVVLEF	DNA modification, DNA recombination, DNA repair, response to DNA damage stimulus	DNA binding, zinc ion binding
Mal-14	PF14_0179	10063	93.2277	29	29	0.0004229	0.0006434	-1.13683	-1.21018	-1.40827	762613	773406	Merozoite	liver specific protein 1, putative	null	null	null
Mal-10	PF10_0034	3524	100	12	12	0.0004481	0.0007385	-1.13749	-0.195907	-0.561895	142420	148240	Early Schizogony	conserved Plasmodium protein, unknown function	null	null	protein binding
Mal-14	PF14_0479	5147	562	15	15	0.0003825	0.0006208	-1.13785	-2.31071	-2.12186	2059873	2065707	Early Ring	conserved Plasmodium protein, unknown function	null	regulation of transcription, DNA-dependent, transcription	DNA binding, protein binding, zinc ion binding
Mal-08	MAL8P1.153	6617	85.5573	11	11	0.000226	0.0003711	-1.13858	-0.858408	-1.12205	152929	160789	Early Schizogony	transcription factor with AP2 domain(s), putative	null	regulation of transcription, DNA-dependent	transcription factor activity
Mal-03	PFC0340w	1371	100	4	4	0.0002909	0.0006171	-1.13904	-1.30156	-1.32513	350224	351720	Early Trophozoite	DNA polymerase epsilon subunit b, putative	null	DNA replication	DNA binding, DNA-directed DNA polymerase activity
Mal-13	MAL13P1.177	1518	100	4	4	0.0002915	0.0005883	-1.14475	-0.0978373	-0.489351	1451687	1453641	Merozoite	conserved Plasmodium protein, unknown function	null	DNA replication	null
Mal-07	MAL7P1.28	3376	93.0797	26	26	0.0011195	0.0017194	-1.14526	-0.324109	-0.728573	485382	489136	Early Ring	rRNA/tRNA ribonuclease MRP/P subunit, putative	null	RNA processing, tRNA 5'-leader removal	ribonuclease P activity
Mal-12	PFL0475w	2424	95.8482	6	6	0.0003038	0.0005526	-1.14643	0.315282	-0.171426	439705	442852	Late Schizogony	cGMP-specific phosphodiesterase	null	cGMP catabolic process, signal transduction	3',5'-cyclic-GMP phosphodiesterase activity, cGMP binding
Mal-12	PFL1800w	4746	99.2264	16	16	0.0004472	0.000723	-1.14755	-2.99831	-2.61427	1550313	1556060	Early Ring	conserved Plasmodium protein, unknown function	null	null	null
Mal-07	MAL7P1.21	2378	95.9645	4	4	0.0001854	0.0003755	-1.1489	-1.20011	-1.38296	317358	319835	Late Trophozoite	origin recognition complex subunit 2, putative	null	DNA replication, DNA-dependent DNA replication initiation	DNA replication origin binding
Mal-08	PF08_0036	2280	100	9	9	0.0005195	0.0008813	-1.14899	-2.60461	-2.5083	998127	1000601	Merozoite	Pfsec23	null	ER to Golgi vesicle-mediated transport, intracellular protein transport	protein binding, zinc ion binding
Mal-08	MAL8P1.126	2471	90.6789	20	20	0.0011559	0.001807	-1.14902	-1.64484	-1.74753	396770	399909	Late Schizogony	serine protease, putative	HMM: MDIIFCTPTYCKIMLMIIMLISLRTRCD, NN: MDIIFCTPTYCKIMLMIIMLISLRTRCDTN	proteolysis	serine-type endopeptidase activity, serine-type peptidase activity
Mal-12	PFL2405c	8675	92.2971	30	30	0.0005051	0.0007721	-1.15033	-1.38389	-1.54749	2045056	2054415	Gametocyte	osmiophilic body protein	HMM: MKLLLFFFISSIFLQLTSGK, NN: MKLLLFFFISSIFLQLTSGK	null	null
Mal-11	PF11_0378	3258	100	9	9	0.0003408	0.0005925	-1.15114	-1.39533	-1.42596	1441500	1445468	Early Ring	conserved Plasmodium protein, unknown function	null	null	ATP binding, actin binding, motor activity
Mal-12	PFL1400c	2237	100	14	14	0.0008456	0.0013734	-1.15136	-0.429194	-0.740426	1180660	1185473	Early Trophozoite	conserved Plasmodium protein, unknown function	null	null	protein binding
Mal-01	PFA0430c	2829	100	6	6	0.0002517	0.0004655	-1.15137	-0.573533	-0.800847	353467	357364	Late Trophozoite	secreted ookinete protein, putative	HMM: MKFYSPFVICFIILKVCLSK, NN: MKFYSPFVICFIILKVCLSK	null	null
Mal-14	PF14_0388	705	100	6	6	0.0009697	0.0018253	-1.15174	0.273746	-0.196417	1668534	1669906	Late Schizogony	conserved Plasmodium protein, unknown function	null	null	null
Mal-02	PFB0790c	1034	99.9034	4	4	0.0003861	0.0008239	-1.1523	-0.152439	-0.490828	705177	706340	Gametocyte	conserved Plasmodium membrane protein, unknown function	HMM: MKGVIFFLKIILFIVFLLQELLLSW, NN: MKGVIFFLKIILFIVFLLQELLLSW	null	null
Mal-10	PF10_0128	3543	100	5	5	0.0001552	0.0003049	-1.15434	-0.888078	-1.02726	502633	506391	Gametocyte	U3 snoRNA-associated small subunit rRNA processing protein, putative	null	null	null
Mal-09	PFI0840w	975	100	3	3	0.0003031	0.0006869	-1.15457	-1.71777	-1.80284	716315	717496	Merozoite	conserved Plasmodium membrane protein, unknown function	HMM: MLYLEKLNSFIENKFALSNWKKKKYVWRYSLFFSIFYILLLFGLCYTI, NN: MLYLEKLNSFIENKFALSNWKKKKYVWRYSLFFSIFYILLLFGLCYTI	null	null
Mal-13	PF13_0269	1506	100	3	3	0.0001962	0.0004447	-1.15457	-1.71777	-1.80284	2051547	2053052	Gametocyte	glycerol kinase, putative	null	carbohydrate metabolic process, glycerol metabolic process, glycerol-3-phosphate metabolic process	ATP binding, glycerol kinase activity
Mal-14	PF14_0632	3444	97.8687	3	3	8.58e-05	0.0001945	-1.15457	-1.71777	-1.80284	2709354	2713128	Late Trophozoite	26S proteasome regulatory subunit, putative	null	regulation of protein catabolic process, ubiquitin-dependent protein catabolic process	binding, endopeptidase activity, enzyme regulator activity
Mal-02	PFB0185w	2370	98.9975	9	9	0.0004981	0.0008478	-1.15467	-1.28572	-1.46347	178955	181526	Late Trophozoite	conserved Plasmodium protein, unknown function	null	null	null
Mal-01	PFA0390w	3034	98.8918	8	9	0.0003179	0.0005655	-1.15544	1.2906	0.525695	323526	327226	Early Trophozoite	DNA repair exonuclease Mre11, putative	null	DNA repair, double-strand break repair	endonuclease activity, exonuclease activity, manganese ion binding
Mal-12	PFL0890c	1392	100	3	3	0.0002038	0.0004729	-1.15547	-0.433812	-0.673793	720879	723441	Merozoite	triose or hexose phosphate/phosphate translocator, putative	null	triose phosphate transport	triose-phosphate:phosphate antiporter activity
Mal-14	PF14_0546	1920	100	6	7	0.000381	0.0006977	-1.15573	-2.26293	-2.24318	2346114	2348033	Early Trophozoite	conserved Plasmodium protein, unknown function	null	RNA metabolic process, regulation of translational initiation, translation	RNA binding, protein binding, translation initiation factor activity
Mal-10	PF10_0078	6016	82.6147	16	16	0.0003721	0.0005938	-1.15599	-1.47094	-1.6145	321011	328150	Early Ring	histone deacetylase, putative	null	null	inositol trisphosphate 3-kinase activity
Mal-12	PFL1935c	2978	182	10	10	0.000411	0.0007108	-1.15624	-1.19681	-1.29567	1678427	1681525	Early Ring	vesicle fusion and protein sorting subunit 16, putative	null	intracellular protein transport	null
Mal-13	PF13_0069	3236	94.0424	9	9	0.0003643	0.0006209	-1.15695	-1.28572	-1.46434	521252	524638	Late Trophozoite	translation initiation factor IF-2, putative	null	translation, translational initiation	GTP binding, GTPase activity, nucleotide binding, translation initiation factor activity
Mal-14	PF14_0076	1359	100	5	5	0.0004289	0.0008214	-1.15803	-0.829006	-1.09007	288297	289655	Merozoite	plasmepsin I	null	hemoglobin catabolic process	aspartic-type endopeptidase activity
Mal-13	PF13_0101	4450	80.5722	26	26	0.0008442	0.0013044	-1.15819	-1.82888	-1.89292	754111	759633	Gametocyte	conserved Plasmodium protein, unknown function	null	null	calcium ion binding
Mal-07	PF07_0126	3499	87.5626	12	12	0.0004654	0.0007657	-1.15973	-0.6843	-0.99497	1352835	1356830	Merozoite	transcription factor with AP2 domain(s), putative	null	regulation of transcription, DNA-dependent	transcription factor activity
Mal-10	PF10_0314	2771	100	22	23	0.0010729	0.001703	-1.1616	-1.16276	-1.30919	1293497	1297069	Merozoite	dcp1 homologue, putative	null	null	hydrolase activity
Mal-12	PFL1740w	1233	100	6	6	0.0005906	0.0010864	-1.16194	-1.40353	-1.55604	1502824	1504056	Late Trophozoite	conserved Plasmodium protein, unknown function	null	intracellular protein transport	null
Mal-14	PF14_0171	3015	100	7	7	0.0002768	0.0005035	-1.16197	-1.16084	-1.24341	709669	713308	Gametocyte	conserved Plasmodium protein, unknown function	null	autophagy, protein transport	cysteine-type peptidase activity, peptidase activity
Mal-11	PF11_0398	5149	92.7748	8	8	0.0001991	0.0003469	-1.16226	-0.84013	-1.11015	1525651	1531741	Early Ring	conserved Plasmodium protein, unknown function	null	null	ATP binding, actin binding, calmodulin binding, motor activity
Mal-14	PF14_0791	747	100	3	3	0.0003732	0.0008778	-1.16255	-0.438629	-0.68226	2290823	2292627	Late Trophozoite	dfg10 like protein, putative	null	lipid metabolic process	oxidoreductase activity, acting on the CH-CH group of donors
Mal-13	MAL13P1.260	3661	91.274	11	11	0.0004029	0.0006708	-1.16278	-1.43294	-1.58503	2055947	2060255	Late Schizogony	alveolin, putative	null	null	transferase activity
Mal-14	PF14_0423	4302	90.9898	9	9	0.0002729	0.0004671	-1.16377	-0.626279	-0.943447	1833725	1838541	Early Ring	eukaryotic initiation factor 2alpha kinase 1	null	posttranscriptional regulation of gene expression, protein amino acid phosphorylation, response to starvation	ATP binding, catalytic activity, protein kinase activity, protein serine/threonine kinase activity, protein tyrosine kinase activity
Mal-13	MAL13P1.234	16749	93.2365	27	27	0.0002326	0.0003599	-1.16515	-0.831741	-1.12847	1849229	1867590	Early Schizogony	conserved Plasmodium protein, unknown function	null	null	null
Mal-13	PF13_0095	3018	100	7	7	0.0002894	0.0005178	-1.16695	-2.65164	-2.55683	712146	715163	Early Schizogony	minchromosome maintenance (MCM) complex subunit, putative	null	DNA replication, DNA unwinding involved in replication, DNA-dependent DNA replication initiation	ATP binding, DNA binding
Mal-14	PF14_0465	977	100	5	5	0.0005567	0.0011056	-1.16738	-1.8741	-1.74556	1999591	2000592	Early Ring	conserved Plasmodium protein, unknown function	null	null	null
Mal-11	PF11_0404	7104	87.3156	19	19	0.0003527	0.0005696	-1.16806	-1.59181	-1.61689	1556741	1565042	Early Ring	transcription factor with AP2 domain(s), putative	null	regulation of transcription, DNA-dependent	transcription factor activity
Mal-13	PF13_0220	1113	100	10	10	0.0011195	0.0019338	-1.16949	-0.515987	-0.798706	1610910	1612184	Gametocyte	conserved Plasmodium protein, unknown function	null	null	null
Mal-13	PF13_0025	1229	97.308	4	4	0.000352	0.0007266	-1.16964	-1.20011	-1.3904	252728	253990	Late Trophozoite	conserved Plasmodium protein, unknown function	HMM: MKLWHLLFELTILIIIKIILNSS, NN: MKLWHLLFELTILIIIKIILNSS	null	null
Mal-11	PF11_0324	4776	100	13	13	0.0003562	0.0005926	-1.17348	-1.63744	-1.62192	1204295	1209585	Late Trophozoite	conserved Plasmodium protein, unknown function	null	null	null
Mal-11	PF11_0270	2795	87.8931	7	7	0.0003111	0.0005591	-1.17386	-1.09429	-1.31483	1014333	1017374	Early Trophozoite	threonine -- tRNA ligase, putative	HMM: MKKIIMVIFFLLSKICK, NN: MKKIIMVIFFLLSKICKNNAI	threonyl-tRNA aminoacylation, translation	ATP binding, threonine-tRNA ligase activity
Mal-12	PFL2350c	2019	100	9	9	0.0005778	0.0009952	-1.17401	-0.626279	-0.947372	2005162	2007180	Early Trophozoite	conserved Plasmodium membrane protein, unknown function	null	null	null
Mal-13	PF13_0103	1746	100	8	8	0.0005821	0.0010229	-1.17597	-1.5536	-1.68356	780135	781880	Gametocyte	conserved Plasmodium protein, unknown function	null	null	ATP binding
Mal-08	MAL8P1.135	2864	97.6808	14	14	0.0006681	0.0010913	-1.17675	-2.81081	-2.67243	334858	338855	Early Schizogony	conserved Plasmodium membrane protein, unknown function	HMM: MKKNKISLFIISSLVCAFVTLTF, NN: MKKNKISLFIISSLVCAFVTLTFYK	null	null
Mal-14	PF14_0223	1175	100	3	3	0.0002355	0.0005603	-1.17715	-1.75131	-1.63067	933004	935066	Late Ring	cyclophilin, putative	null	null	cyclosporin A binding, peptidyl-prolyl cis-trans isomerase activity
Mal-11	PF11_0131	1804	100	7	7	0.0004516	0.0008352	-1.17762	-0.375196	-0.682336	478823	480946	Late Ring	DNA helicase, putative	null	DNA recombination, DNA repair, SOS response, response to DNA damage stimulus	ATP binding, four-way junction helicase activity, helicase activity, nucleoside-triphosphatase activity, nucleotide binding
Mal-08	MAL8P1.143	4447	91.0524	12	13	0.0003624	0.0006024	-1.17866	-2.30551	-2.279	224882	231329	Late Schizogony
Mal-07	PF07_0104	5212	91.5349	12	12	0.0003089	0.000514	-1.18046	-1.2247	-1.42865	1107841	1113534	Gametocyte	kinesin-like protein, putative	null	microtubule-based movement, microtubule-based process	ATP binding, microtubule motor activity
Mal-12	PFL0135w	1254	100	9	9	0.0008896	0.0015626	-1.181	-1.35426	-1.40139	158230	160131	Early Ring	conserved Plasmodium protein, unknown function	null	null	null
Mal-02	PFB0770c	2442	100	4	4	0.0001577	0.0003476	-1.18116	-1.29523	-1.33354	696192	699314	Early Schizogony	conserved Plasmodium membrane protein, unknown function	HMM: MINKILNGWRISFLLNLVIFLVQQLGL, NN: MINKILNGWRISFLLNLVIFLVQQLGLY	cholesterol metabolic process, endocytosis, lipid transport	calcium ion binding, lipid transporter activity, receptor activity
Mal-08	PF08_0128	1936	93.935	5	5	0.0002947	0.0005766	-1.18461	-1.7919	-1.87547	197701	199734	Late Ring	SYF2 splicing factor, putative	null	null	peptidyl-prolyl cis-trans isomerase activity
Mal-14	PF14_0250	3092	77.4355	5	5	0.0001845	0.000361	-1.18461	-1.7919	-1.87547	1056104	1060066	Merozoite	lipase, putative	HMM: MLPCVIISFLYLFYLTYIFKVVIIYCD, NN: MLPCVIISFLYLFYLTYIFKVVIIYCDSS	lipid metabolic process	triglyceride lipase activity
Mal-13	PF13_0229	2730	100	6	6	0.0002622	0.0004907	-1.18521	-2.26293	-2.25409	1657473	1660202	Late Schizogony	aconitase	null	regulation of translational initiation by iron, tricarboxylic acid cycle	4 iron, 4 sulfur cluster binding, aconitate hydratase activity, iron ion binding
Mal-13	MAL13P1.86	2670	99.2196	12	13	0.000589	0.0009905	-1.18701	-1.26324	-1.34782	691216	694327	Late Schizogony	cholinephosphate cytidylyltransferase	null	biosynthetic process	nucleotidyltransferase activity
Mal-11	PF11_0369	480	100	3	3	0.0005431	0.0013452	-1.18752	-0.45716	-0.709033	1397504	1397983	Early Trophozoite	conserved Plasmodium protein, unknown function	null	null	null
Mal-14	PF14_0062	4399	100	7	7	0.0001839	0.0003425	-1.18763	-1.17817	-1.268	233001	237744	Merozoite	conserved Plasmodium protein, unknown function	null	null	ATP binding, actin binding, calmodulin binding, motor activity
Mal-09	PFI1470c	4858	100	3	3	5.57e-05	0.000135	-1.18766	-1.75906	-1.64599	1191777	1198452	Late Schizogony	leucine-rich repeat protein	null	null	protein binding
Mal-10	PF10_0292	4573	89.7723	7	7	0.0001883	0.0003417	-1.18768	0.463055	-0.0754218	1217346	1222439	Early Schizogony	conserved Plasmodium protein, unknown function	null	null	null
Mal-12	PFL2450c	489	100	3	3	0.0005536	0.0013414	-1.18813	-1.75862	-1.65176	2085355	2086676	Gametocyte	conserved Plasmodium protein, unknown function	null	null	null
Mal-11	PF11_0480	7393	100	16	16	0.000287	0.0004712	-1.18885	-1.10937	-1.25754	1858326	1867354	Merozoite	sporozoite asparagine-rich protein	null	regulation of gene expression, translation, translational initiation	GTP binding, GTPase activity, translation initiation factor activity
Mal-14	PF14_0116	1046	86.6611	7	7	0.0008226	0.0014941	-1.18906	-1.87297	-1.94282	477469	478620	Merozoite	conserved Plasmodium protein, unknown function	HMM: MYLFFLTAYIYVLIYIIFNNILVSF, NN: MYLFFLTAYIYVLIYIIFNNILVSF	null	RNA binding, catalytic activity
Mal-09	PFI0240c	6079	78.4792	28	28	0.000658	0.0010283	-1.19068	-1.30988	-1.50729	225017	232829	Late Trophozoite	Cu2 -transporting ATPase, putative	null	ATP biosynthetic process, copper ion transport, metabolic process	ATP binding, ATPase activity, coupled to transmembrane movement of ions, phosphorylative mechanism, copper ion binding
Mal-09	PFI0095c	1690	95.4263	18	20	0.0014781	0.0023779	-1.19072	-2.36718	-2.32662	89360	91294	Late Ring	serine/threonine protein kinase, FIKK family	HMM: MLILMRMLIFASLIIVFINVENKAIGN, NN: MLILMRMLIFASLIIVFINVENKAIGN	protein amino acid phosphorylation	ATP binding, protein serine/threonine kinase activity
Mal-14	PF14_0537	2567	100	9	9	0.0004263	0.0007576	-1.19166	-1.37508	-1.42364	2309117	2312408	Gametocyte	conserved Plasmodium protein, unknown function	null	arginyl-tRNA aminoacylation, glycyl-tRNA aminoacylation, translation	ATP binding, arginine-tRNA ligase activity, glycine-tRNA ligase activity
Mal-01	PFA0155c	4267	85.4596	19	19	0.0006202	0.0009941	-1.19176	-2.56886	-2.48294	134587	139491	Gametocyte	conserved Plasmodium protein, unknown function	null	exocytosis, protein transport	null
Mal-09	PFI0625c	1623	100	3	3	0.0001569	0.000395	-1.19211	0.871783	0.251545	563320	565170	Early Ring	tRNA 1-methyladenosine methyltransferase subunit, putative	null	regulation of translational initiation, tRNA processing, transcription, translational initiation	DNA binding, DNA-directed RNA polymerase activity, nucleotidyltransferase activity, translation initiation factor activity
Mal-08	MAL8P1.124	3469	100	16	16	0.0005973	0.0009895	-1.1923	-0.234488	-0.630369	406118	410206	Early Trophozoite	conserved Plasmodium protein, unknown function	null	proteolysis	peptidase activity, serine-type endopeptidase activity
Mal-14	PF14_0516	2223	100	8	8	0.000418	0.0007664	-1.19261	-0.944106	-1.10999	2229220	2231517	Gametocyte	serine/threonine protein kinase, putative	null	protein amino acid phosphorylation	ATP binding, protein serine/threonine kinase activity, protein tyrosine kinase activity
Mal-11	PF11_0157	1173	100	3	3	0.000227	0.0005568	-1.19319	-1.76705	-1.65135	558923	561031	Gametocyte	glycerol-3-phosphate dehydrogenase, putative	HMM: MLKFFILYFYLIFQAITCF, NN: MLKFFILYFYLIFQAITCFSV	carbohydrate metabolic process, glycerol-3-phosphate catabolic process, glycerol-3-phosphate metabolic process, oxidation reduction	NAD or NADH binding, glycerol-3-phosphate dehydrogenase (NAD+) activity, protein homodimerization activity
Mal-06	PFF1235w	978	100	3	3	0.0002623	0.0006579	-1.19342	-0.461381	-0.717636	1035359	1036372	null	conserved Plasmodium membrane protein, unknown function	null	null	null
Mal-11	PF11_0469	2491	89.1873	23	23	0.001302	0.0020614	-1.19395	-2.57532	-2.48514	1814954	1817701	Early Trophozoite	conserved Plasmodium protein, unknown function	null	regulation of transcription, DNA-dependent, transcription, transcription initiation from RNA polymerase II promoter, translation	ATP binding, DNA binding, RNA polymerase II transcription factor activity, phenylalanine-tRNA ligase activity, transcription initiation factor activity
Mal-03	PFC0105w	3866	94.4078	13	13	0.0004517	0.0007507	-1.19441	-1.55077	-1.69134	110750	114766	Early Ring	serine/threonine protein kinase, putative	null	protein amino acid phosphorylation	ATP binding, protein serine/threonine kinase activity
Mal-14	PF14_0074	1221	100	5	5	0.0004633	0.0009142	-1.19524	1.09679	0.447787	279176	280673	Merozoite	conserved Plasmodium protein, unknown function	null	null	null
Mal-06	PFF1280w	2844	81.7241	7	7	0.0003011	0.0005495	-1.19597	-0.315619	-0.700827	1065148	1068627	Gametocyte	Sec14 domain containing protein	null	null	null
Mal-12	PFL1055c	2224	86.2016	4	4	0.0001898	0.0004015	-1.1966	1.00444	0.384198	872353	874932	Early Ring	conserved Plasmodium membrane protein, unknown function	null	lipid catabolic process	hydrolase activity, triglyceride lipase activity
Mal-10	PF10_0177	8061	84.4969	19	19	0.0003275	0.0005262	-1.19663	-1.41373	-1.58742	721733	732855
Mal-09	PFI1770w	894	100	4	4	0.0004712	0.0009989	-1.19867	-2.30238	-2.29293	1446917	1447935	Gametocyte	Plasmodium exported protein (PHISTb), unknown function	null	null	null
Mal-09	PFI0875w	1959	100	5	5	0.0002879	0.0005698	-1.19879	0.133891	-0.329217	737975	740266	Early Schizogony	heat shock protein 70	HMM: MKQIRPYILLLIVSLLKFISAV, NN: MKQIRPYILLLIVSLLKFISAVDSN	null	ATP binding
Mal-12	PFL1035w	2454	97.0344	5	5	0.0002299	0.0004549	-1.19879	-0.829006	-1.10493	860255	862783	Late Trophozoite	conserved Plasmodium protein, unknown function	null	null	ATP binding, protein kinase activity
Mal-03	PFC0790w	1941	99.9485	3	3	0.0001301	0.0003304	-1.19954	-0.465242	-0.723333	735893	738404	Late Ring	conserved Plasmodium protein, unknown function	null	null	null
Mal-14	PF14_0761	2028	100	18	18	0.0012182	0.0019728	-1.19977	-0.370978	-0.725724	3254027	3256489	Merozoite	acyl-CoA synthetase	HMM: MGIILNIYIFFIYLIYVRSH, NN: MGIILNIYIFFIYLIYVRSH	fatty acid metabolic process	long-chain fatty acid-CoA ligase activity
Mal-01	PFA0490w	705	100	5	5	0.000799	0.0015834	-1.20056	-0.829006	-1.10557	389526	390230	Gametocyte	conserved Plasmodium protein, unknown function	HMM: MEYHKPRLPLISLLIISCALFFLFKRSEGI, NN: MEYHKPRLPLISLLIISCALFFLFKRSEGI	null	null
Mal-08	PF08_0073	1182	100	4	4	0.0003557	0.0007555	-1.20075	-0.0978373	-0.509415	704623	705804	Merozoite	conserved Plasmodium protein, unknown function	null	null	ATP binding, transferase activity
Mal-11	PF11_0180	1015	85.0084	4	4	0.0004142	0.0008798	-1.20075	-0.0978373	-0.509415	664162	665355	Late Schizogony	conserved Plasmodium protein, unknown function	null	null	null
Mal-13	PF13_0262	1752	100	4	4	0.00024	0.0005097	-1.20075	-0.0978373	-0.509415	2002293	2004281	Early Trophozoite	lysine-tRNA ligase, putative	null	lysyl-tRNA aminoacylation, translation	ATP binding, lysine-tRNA ligase activity, nucleic acid binding
Mal-12	PFL2015w	1530	100	3	3	0.0001631	0.0004176	-1.20091	0.870229	0.247411	1784368	1786398	Early Ring	Tetratricopeptide repeat protein, putative	HMM: MEIINLLHITSLSIFLLTLLGI, NN: MEIINLLHITSLSIFLLTLLGIWVYKTL	null	null
Mal-02	PFB0400w	7382	99.5415	15	15	0.0002906	0.0004698	-1.201	-1.51921	-1.53898	360828	368354	Merozoite	6-cysteine protein	HMM: MFIYLFIYLFFKMDKKRTFYYLFFFFTFLVYVLYFDNIKSV, NN: MFIYLFIYLFFKMDKKRTFYYLFFFFTFLVYVLYF	null	null
Mal-06	PFF0960c	1221	100	3	3	0.0002082	0.0005271	-1.20103	-0.46099	-0.72203	829136	830386	null	conserved Plasmodium protein, unknown function	null	null	null
Mal-12	PFL0390c	2161	100	9	9	0.0004886	0.0008839	-1.20154	-0.73257	-0.967995	354535	357441	Gametocyte	conserved Plasmodium protein, unknown function	null	null	null
Mal-02	PFB0650w	4596	100	16	16	0.0004456	0.0007439	-1.20304	-0.242389	-0.641288	578662	586164	Merozoite	conserved Plasmodium protein, unknown function	null	null	null
Mal-11	PF11_0401	3233	99.9691	11	12	0.0004187	0.0007298	-1.20325	-0.95861	-1.13896	1535297	1539853
Mal-11	PF11_0085	1356	100	4	4	0.0002862	0.000635	-1.20343	-2.3972	-2.13571	299225	300734
Mal-11	PF11_0363	1230	100	5	5	0.0004566	0.0009075	-1.20411	-1.7919	-1.88258	1381013	1382242	Late Ring	conserved Plasmodium membrane protein, unknown function	null	null	null
Mal-05	PFE0420c	6983	88.0025	22	22	0.0004406	0.0007034	-1.20481	-1.02695	-1.29246	347219	355039	Late Schizogony	guanidine nucleotide exchange factor	null	DNA packaging	Ran guanyl-nucleotide exchange factor activity
Mal-11	PF11_0410	1189	94.5903	4	4	0.0003522	0.0007511	-1.2049	-0.0978373	-0.510902	1595845	1597101
Mal-12	PFL0770w	1820	98.0075	4	4	0.0002301	0.0004907	-1.2049	-0.0978373	-0.510902	644532	646388	Gametocyte	seryl-tRNA synthetase, putative	HMM: MHLSKIIFLLIILFPYHVNSR, NN: MHLSKIIFLLIILFPYHVNSR	seryl-tRNA aminoacylation, translation	ATP binding, serine-tRNA ligase activity
Mal-13	PF13_0019	5043	87.5065	13	14	0.0003736	0.0006198	-1.20528	-0.392143	-0.787783	170076	175991	Early Schizogony	sodium/hydrogen exchanger, Na , H antiporter	null	response to drug, sodium ion transport	solute:hydrogen antiporter activity
Mal-12	PFL2235w	1051	89.5993	5	5	0.0005336	0.0010621	-1.20588	-0.829006	-1.10751	1936509	1937681	Gametocyte	conserved Plasmodium protein, unknown function	null	null	null
Mal-04	PFD0345c	1111	93.0486	5	5	0.0004572	0.0009551	-1.20604	-0.920218	-1.07794	367471	368688	Late Ring	conserved Plasmodium protein, unknown function	null	null	nucleotide binding
Mal-10	PF10_0169	654	100	5	5	0.000817	0.0016649	-1.20605	-0.873859	-1.03751	697969	699822	Early Ring	phosphomannomutase, putative	null	GDP-mannose biosynthetic process	phosphomannomutase activity
Mal-06	PFF1460c	1852	100	12	12	0.0008047	0.0013898	-1.20752	-1.34461	-1.42572	1254910	1256943	null	conserved Plasmodium protein, unknown function	null	null	hydrolase activity
Mal-13	MAL13P1.264	1395	100	5	5	0.0003764	0.0007744	-1.20847	-1.8738	-1.76475	2077095	2079483	Merozoite	conserved Plasmodium protein, unknown function	null	null	null
Mal-06	PFF0260w	1062	100	4	4	0.0003928	0.0008409	-1.20904	-0.0978373	-0.512388	222736	224284	Gametocyte	serine/threonine protein kinase, putative	null	protein amino acid phosphorylation	ATP binding, protein serine/threonine kinase activity, protein tyrosine kinase activity
Mal-08	PF08_0063	3213	100	4	4	0.0001298	0.0002779	-1.20904	-0.0978373	-0.512388	763246	766458	Early Trophozoite	ClpB protein, putative	HMM: MVNSFFFCFVIIGLIYVWDITYSK, NN: MVNSFFFCFVIIGLIYVWDITYSK	protein metabolic process	ATP binding, nucleoside-triphosphatase activity, protein binding
Mal-12	PFL0255c	1737	100	4	4	0.0002402	0.0005141	-1.20904	-0.0978373	-0.512388	222693	224989	Early Trophozoite	UGA suppressor tRNA-associated antigenic protein, putative	null	null	null
Mal-12	PFL1605w	3807	89.7454	4	4	0.0001096	0.0002346	-1.20904	-0.0978373	-0.512388	1375335	1379576	Late Trophozoite	pentatricopeptide repeat protein, putative	null	null	nucleic acid binding
Mal-13	PF13_0193	1042	95.1598	4	4	0.0004003	0.000857	-1.20904	-0.0978373	-0.512388	1408956	1410143	Early Schizogony	MSP7-like protein	HMM: MIKGLIFYLFICFFVFFVHAVSSQ, NN: MIKGLIFYLFICFFVFFVHAVSSQ	null	null
Mal-02	PFB0960c	372	100	15	15	0.005883	0.0094801	-1.20953	-1.45944	-1.49177	863384	863840	Merozoite	Pfmc-2TM family pseudogene	HMM: IFHYFYKIYIFTIILCASNLF, NN: IFHYFYKIYIFTIILCASNLF	translocation of peptides or proteins into host	null
Mal-12	PFL0055c	2645	97.8542	13	13	0.0006546	0.0010973	-1.20959	-3.59229	-3.30118	81449	84451	Late Ring	RESA-like protein with PHIST and DnaJ domains	null	protein folding	heat shock protein binding, unfolded protein binding
Mal-08	MAL8P1.92	3524	94.9609	18	18	0.0007014	0.0011403	-1.21117	-0.360898	-0.773675	691458	695264	Early Ring	ATPase, putative	null	ER-associated protein catabolic process, regulation of cell cycle process	ATP binding, ATPase activity
Mal-09	PFI0090c	1227	100	5	5	0.0004544	0.0009098	-1.21297	-0.829006	-1.1101	86773	88074	Early Trophozoite	probable protein, unknown function	null	null	null
Mal-01	PFA0375c	4256	96.4423	11	11	0.0003364	0.000577	-1.21408	-0.858408	-1.15151	305516	310411	Merozoite	lipid/sterol:H symporter	null	null	hedgehog receptor activity
Mal-06	PFF0275c	5217	99.3714	18	18	0.0004465	0.0007402	-1.21437	-2.14211	-2.03002	228129	234832	Gametocyte	nucleoside diphosphate kinase, putative	null	CTP biosynthetic process, GTP biosynthetic process, UTP biosynthetic process	ATP binding, nucleoside diphosphate kinase activity
Mal-13	MAL13P1.68	627	100	3	3	0.0003983	0.0010263	-1.21451	-1.79598	-1.69939	568866	569737	Gametocyte	peptidyl-prolyl cis-trans isomerase, putative	null	protein folding	null
Mal-11	PF11_0486	4349	100	13	13	0.0003798	0.0006482	-1.21484	-2.17839	-2.02952	1899178	1905939	Merozoite	merozoite adhesive erythrocytic binding protein	HMM: MGVLKHFFFLLFLYVNNTSAI, NN: MGVLKHFFFLLFLYVNNTSAI	null	binding
Mal-13	MAL13P1.289	3136	100	4	4	0.0001223	0.0002745	-1.21512	-1.26881	-1.31651	2350014	2353235	Early Ring	mitotic control protein dis3 homologue, putative	null	null	RNA binding, exonuclease activity, ribonuclease activity
Mal-14	PF14_0722	16491	92.9489	44	44	0.0003842	0.0005957	-1.21606	-0.771502	-1.11145	3086996	3105006	Merozoite	cysteine repeat modular protein 4	HMM: MKNITFLVSFLIFLRSINAN, NN: MKNITFLVSFLIFLRSINAN	intracellular receptor mediated signaling pathway, intracellular transport	protein binding, zinc ion binding
Mal-07	MAL7P1.145	3404	74.3069	8	8	0.0002907	0.0005247	-1.21713	-1.5536	-1.69918	1159532	1163740	Merozoite	mismatch repair protein pms1 homologue, putative	null	DNA replication, mismatch repair	ATP binding, damaged DNA binding, mismatched DNA binding
Mal-12	PFL0845w	597	100	6	6	0.0010644	0.0021337	-1.22038	-1.5243	-1.54227	693060	693704	Merozoite	conserved Plasmodium protein, unknown function	null	null	null
Mal-02	PFB0425c	2500	96.1169	7	7	0.0003367	0.0006251	-1.22085	0.463055	-0.0878625	388712	392789	Early Schizogony	conserved Plasmodium protein, unknown function	null	translation, translational initiation	GTP binding, GTPase activity, translation initiation factor activity
Mal-05	PFE0890c	687	100	4	4	0.0006001	0.0012999	-1.22149	-0.0978373	-0.516847	745796	746632	Gametocyte	conserved Plasmodium protein, unknown function	null	intracellular signaling pathway	nucleotide binding
Mal-12	PFL1710c	3159	90.6196	4	4	0.0001305	0.0002827	-1.22149	-0.0978373	-0.516847	1476516	1480001	Early Trophozoite	tetQ family GTPase, putative	null	translational elongation	GTP binding, GTPase activity, translation elongation factor activity
Mal-05	PFE0655w	7339	100	29	29	0.0005351	0.0008571	-1.2231	-1.6112	-1.66955	559511	568382	Early Ring	conserved Plasmodium protein, unknown function	null	mRNA processing	RNA binding
Mal-07	PF07_0012	4050	87.6055	24	24	0.0008258	0.001323	-1.22362	-0.170872	-0.640741	177876	182498	Late Trophozoite	conserved Plasmodium protein, unknown function	null	transcription, DNA-dependent	DNA binding, DNA-directed RNA polymerase activity, nucleotidyltransferase activity
Mal-09	PFI0760w	1893	100	7	7	0.0004156	0.000796	-1.22555	-1.17804	-1.28283	657409	659403	Late Ring	conserved Plasmodium protein, unknown function	null	null	null
Mal-02	PFB0423c	1315	97.1914	4	4	0.0003123	0.0006791	-1.22564	-1.20011	-1.41046	388424	390611	Merozoite	conserved protein, unknown function	null	null	null
Mal-04	PFD0190w	3290	92.3898	4	4	0.0001248	0.0002714	-1.22564	-1.20011	-1.41046	225550	229301	Late Schizogony	SET domain protein, putative	null	null	null
Mal-09	PFI0225w	4705	88.5564	7	7	0.0001782	0.0003322	-1.22638	-0.315619	-0.712231	212513	217981	Early Trophozoite	ubiquitin specific protease, putative	null	ubiquitin-dependent protein catabolic process	ubiquitin thiolesterase activity
Mal-12	PFL1670c	2965	100	4	4	0.0001257	0.0002883	-1.22741	-0.148357	-0.512659	1441724	1445116	Late Trophozoite	conserved Plasmodium protein, unknown function	HMM: MKNVLRKYTCLFILINIVLTTYSK, NN: MKNVLRKYTCLFILINIVLTTYSK	null	null
Mal-11	PF11_0099	1623	100	3	3	0.0001675	0.0004127	-1.22761	0.891692	0.294432	373238	374860	Late Schizogony	heat shock protein DnaJ homologue Pfj2	HMM: MNVTNVVKRRKKLSYFHSLLLIIFSFFLSCARGM, NN: MNVTNVVKRRKKLSYFHSLLLIIFSFFLSCARGM	cell redox homeostasis, protein folding, response to heat	heat shock protein binding, unfolded protein binding
Mal-04	PFD0875c	2921	79.0528	8	8	0.0003359	0.0006114	-1.2296	-2.26708	-2.27212	817976	821623	Early Ring	conserved Plasmodium protein, unknown function	null	null	null
Mal-12	PFL2240w	1220	100	5	5	0.0004159	0.0008789	-1.23047	0.0896648	-0.348006	1938630	1939952	Early Trophozoite	conserved Plasmodium protein, unknown function	null	translation, translational initiation	GTP binding, GTPase activity, translation initiation factor activity
Mal-10	PF10_0064	2613	100	5	5	0.0002099	0.0004272	-1.23246	-1.7919	-1.89292	267219	269831	Merozoite	conserved Plasmodium protein, unknown function	null	null	null
Mal-04	PFD0600c	957	94.6588	3	3	0.0002823	0.0006999	-1.23264	-0.413038	-0.768795	547085	548095	Late Trophozoite	mitochondrial ribosomal protein S12 precursor, putative	null	translation	structural constituent of ribosome
Mal-05	PFE0600c	387	100	3	3	0.0006982	0.0017307	-1.23264	-0.413038	-0.768795	528844	529407	Gametocyte	conserved Plasmodium protein, unknown function	null	null	null
Mal-06	PFF0815w	1566	100	3	3	0.0001725	0.0004277	-1.23264	-0.413038	-0.768795	695926	697491	Gametocyte	malate:quinone oxidoreductase, putative	null	pyruvate metabolic process	malate dehydrogenase (acceptor) activity
Mal-09	PFI0695c	1257	100	3	3	0.000215	0.0005328	-1.23264	-0.413038	-0.768795	608352	610066	Merozoite	phospholipid or glycerol acyltransferase, putative	null	metabolic process	acyltransferase activity
Mal-10	PF10_0312	1278	100	3	3	0.0002114	0.0005241	-1.23264	-0.413038	-0.768795	1282403	1284055	Gametocyte	conserved Plasmodium protein, unknown function	null	null	null
Mal-13	MAL13P1.312	804	100	3	3	0.0003361	0.000833	-1.23264	-0.413038	-0.768795	2502481	2503547	Gametocyte	conserved Plasmodium protein, unknown function	null	null	null
Mal-13	MAL13P1.35	1322	97.0631	3	3	0.0002044	0.0005066	-1.23264	-0.413038	-0.768795	323675	325438	Early Ring	U1 small nuclear ribonucleoprotein a, putative	null	nuclear mRNA splicing, via spliceosome	nucleic acid binding
Mal-14	PF14_0054	1774	82.1296	3	3	0.0001523	0.0003775	-1.23264	-0.413038	-0.768795	196327	198486	Late Schizogony	conserved protein, unknown function	null	histone ubiquitination	protein binding, zinc ion binding
Mal-14	PF14_0574	948	96.9325	3	3	0.000285	0.0007065	-1.23264	-0.413038	-0.768795	2454838	2455815	Merozoite	conserved Plasmodium protein, unknown function	null	intracellular protein transport	zinc ion binding
Mal-14	PF14_0337	4876	90.5983	9	9	0.0002305	0.0004121	-1.23314	-1.28572	-1.49356	1437454	1442820	Gametocyte	conserved Plasmodium protein, unknown function	null	null	ATP binding, actin binding, calmodulin binding, motor activity
Mal-02	PFB0150c	7628	85.0959	10	10	0.0001664	0.0002927	-1.23358	-1.05685	-1.314	149524	159660	Gametocyte	protein kinase, putative	null	protein amino acid phosphorylation	ATP binding, protein serine/threonine kinase activity, protein tyrosine kinase activity
Mal-13	PF13_0143	1261	100	4	4	0.0002868	0.0006709	-1.23381	-2.44273	-2.1879	1044753	1046066	Early Trophozoite	phosphoribosylpyrophosphate synthetase	null	nucleotide biosynthetic process, pentose-phosphate shunt, purine ribonucleoside salvage	magnesium ion binding, ribose phosphate diphosphokinase activity
Mal-13	MAL13P1.31	2068	99.9517	4	4	0.0001831	0.0004179	-1.23496	-1.26187	-1.31558	293644	296140	Late Ring	SAM dependent methyltransferase, putative	null	null	null
Mal-12	PFL1760w	1728	100	4	4	0.0002192	0.0005001	-1.23507	-1.26178	-1.31704	1522510	1524621	Early Ring	conserved Plasmodium protein, unknown function	HMM: MNLLRVVCFCFLCIIIKIKYAS, NN: MNLLRVVCFCFLCIIIKIKYASSG	null	null
Mal-08	PF08_0078	3786	88.3135	13	13	0.0004506	0.0007666	-1.23574	-0.530014	-0.905787	672278	676537	Early Trophozoite	ABC transporter, putative	HMM: MFLELYFYLILCCYISFNSSL, NN: MFLELYFYLILCCYISFNSSL	null	ATP binding, ATPase activity
Mal-12	PFL1190c	4014	88.5311	10	10	0.0003156	0.0005562	-1.23672	-2.28438	-2.28686	1003193	1007578	Merozoite	conserved Plasmodium protein, unknown function	null	transcription, DNA-dependent	DNA binding, DNA-directed RNA polymerase activity, nucleotidyltransferase activity
Mal-06	PFF0570c	1953	100	3	3	0.0001375	0.0003429	-1.23768	-0.413038	-0.770563	485109	487061	null	conserved Plasmodium protein, unknown function	null	null	null
Mal-09	PFI1570c	1713	100	3	3	0.0001568	0.000391	-1.23768	-0.413038	-0.770563	1289305	1291017	Early Trophozoite	M18 aspartyl aminopeptidase	null	proteolysis	aminopeptidase activity, zinc ion binding
Mal-12	PFL0500w	991	97.1569	3	3	0.000271	0.0006758	-1.23768	-0.413038	-0.770563	452589	453822	Late Trophozoite	mitochondrial ribosomal protein L1-2 precursor, putative	null	RNA processing, translation	RNA binding, structural constituent of ribosome
Mal-14	PF14_0382	4551	99.5407	3	3	5.9e-05	0.0001472	-1.23768	-0.413038	-0.770563	1641976	1647110	Early Trophozoite	stromal-processing peptidase, putative	HMM: MLKSDVVLLLYILIINLICCL, NN: MLKSDVVLLLYILIINLICCL	proteolysis	catalytic activity, metalloendopeptidase activity, zinc ion binding
Mal-06	PFF0745c	7043	85.1324	27	27	0.000534	0.0008559	-1.23923	-2.29138	-2.28257	630965	640169	Early Ring	ribonuclease, putative	null	RNA processing	RNA binding, ribonuclease activity
Mal-13	PF13_0339	5006	88.1959	22	22	0.000604	0.0009811	-1.23965	-1.02695	-1.30686	2568180	2573621	Merozoite	conserved Plasmodium protein, unknown function	null	null	null
Mal-13	MAL13P1.88	2538	88.4629	9	9	0.0004406	0.0007917	-1.2411	-1.94517	-2.02012	701249	704125	Early Trophozoite	conserved Plasmodium protein, unknown function	null	DNA repair, regulation of transcription, DNA-dependent, response to DNA damage stimulus, transcription	protein binding
Mal-03	PFC0130c	1062	449	4	4	0.0003404	0.0007997	-1.24211	-0.15593	-0.528108	144725	145984	Early Ring	conserved Plasmodium protein, unknown function	null	null	RNA binding
Mal-06	PFF1215w	1242	100	4	4	0.0003134	0.0007068	-1.24216	0.996965	0.318664	1022423	1024215	Gametocyte	sphingomyelin synthase, putative	null	null	null
Mal-06	PFF1000w	1755	89.8618	4	4	0.0002302	0.0005088	-1.24223	-1.20011	-1.4164	855157	857109	null	cleavage stimulation factor subunit 1-like protein, putative	null	RNA processing	RNA binding
Mal-09	PFI0855w	1950	95.3079	4	4	0.0002072	0.000458	-1.24223	-1.20011	-1.4164	726693	728738	Early Schizogony	conserved Plasmodium protein, unknown function	null	DNA replication, protein folding, response to heat	ATP binding, heat shock protein binding, unfolded protein binding, zinc ion binding
Mal-10	PF10_0072	1860	95.8269	4	4	0.0002172	0.0004801	-1.24223	-1.20011	-1.4164	293850	295999	Late Schizogony	conserved Plasmodium protein, unknown function	null	null	protein binding, zinc ion binding
Mal-10	PF10_0189	3143	100	5	5	0.0001621	0.0003438	-1.24315	-0.887606	-1.0595	796008	799922	Gametocyte	conserved Plasmodium protein, unknown function	null	null	null
Mal-14	PF14_0680	1646	100	6	6	0.0003861	0.0007824	-1.24505	-1.49818	-1.52448	2915684	2917943	Late Trophozoite	conserved Plasmodium protein, unknown function	null	null	null
Mal-04	PFD1100c	1073	100	8	8	0.0008403	0.0015948	-1.24577	0.548541	-0.0452312	1056016	1057446	Gametocyte	conserved Plasmodium protein, unknown function	HMM: MRSLHLDNFKIIKTILLRKHLIVFVIINILILFKLNVNTT, NN: MRSLHLDNFKIIKTILLRKHLIVFVIINILILFKLNVNTT	translation, translational initiation	GTP binding, GTPase activity, translation initiation factor activity
Mal-01	PFA0735w	882	100	6	6	0.0007503	0.0014931	-1.24736	-0.573408	-0.833569	589111	590114	Gametocyte	Plasmodium exported protein (PHISTa), unknown function	HMM: MKNTGSNFILKFFLFKCIFVVIIGILCMGI, NN: MKNTGSNFILKFFLFKCIFVVIIGI	null	null
Mal-11	PF11_0382	903	100	6	6	0.0007558	0.0014834	-1.24882	-2.26293	-2.27764	1462165	1463067	Early Ring	mitochondrial ribosomal protein S9 precursor, putative	null	translation	structural constituent of ribosome
Mal-14	PF14_0385	1368	100	6	6	0.0004718	0.0009512	-1.25048	-1.47324	-1.49069	1656377	1659469	Gametocyte	conserved Plasmodium protein, unknown function	null	null	ATP binding, actin binding, calmodulin binding, motor activity
Mal-11	PF11_0143	2097	100	8	8	0.0004613	0.0008517	-1.25081	-0.84013	-1.14375	524491	526587	Merozoite	GTP binding protein, putative	null	null	GTP binding
Mal-13	MAL13P1.103	3066	100	8	8	0.0003061	0.0005726	-1.25182	-2.32722	-2.11487	801913	806230	Gametocyte	conserved Plasmodium protein, unknown function	null	null	null
Mal-09	PFI0215c	558	100	3	3	0.0004725	0.0012003	-1.25279	-1.71777	-1.83733	208166	208723	Late Schizogony	signal peptidase, putative	HMM: MDSFLNRLNVLFYSMALCFLILCAFNYGTSF, NN: MDSFLNRLNVLFYSMALCFLILCAFNYGTSF	signal peptide processing	peptidase activity
Mal-11	PF11_0227	1514	95.9442	3	3	0.0001742	0.0004424	-1.25279	-1.71777	-1.83733	835888	837465	Early Schizogony	serine/threonine protein kinase, putative	null	protein amino acid phosphorylation	ATP binding, protein serine/threonine kinase activity, protein tyrosine kinase activity
Mal-12	PFL0310c	2725	92.2166	3	3	9.68e-05	0.0002458	-1.25279	-1.71777	-1.83733	275741	279333	Early Trophozoite	eukaryotic translation initiation factor 3 subunit 8, putative	null	regulation of translational initiation, translational initiation	translation initiation factor activity
Mal-14	PF14_0026	1345	91.3103	3	3	0.000196	0.000498	-1.25279	-1.71777	-1.83733	89565	91037	Late Ring	U1 small nuclear ribonucleoprotein c	null	null	nucleic acid binding, zinc ion binding
Mal-14	PF14_0477a	381	100	3	3	0.0006921	0.0017579	-1.25279	-1.71777	-1.83733	2055728	2056374
Mal-10	PF10_0124	4004	92.7066	9	9	0.0002607	0.0004838	-1.25309	-2.75097	-2.44326	487251	491827	Early Schizogony	protein phosphatase, putative	null	null	null
Mal-03	PFC0580c	3012	99.3404	12	12	0.0004897	0.0008641	-1.25341	-2.4266	-2.21839	559043	562333	Late Schizogony	conserved Plasmodium protein, unknown function	HMM: MLGLKRKNVFYLLVSVPSLFAY, NN: MLGLKRKNVFYLLVSVPSLFAY	null	null
Mal-14	PF14_0485	2353	97.4327	6	6	0.0002886	0.0005693	-1.25503	1.17469	0.477811	2085042	2087456	Early Trophozoite	conserved Plasmodium protein, unknown function	null	protein transport, small GTPase mediated signal transduction, vesicle-mediated transport	GTP binding
Mal-14	PF14_0563	2018	90.6559	6	6	0.0003366	0.0006638	-1.25503	-0.544123	-0.901064	2420700	2422925	Early Ring	DEAD box helicase, putative	null	null	ATP binding, ATP-dependent RNA helicase activity, nucleic acid binding
Mal-09	PFI0995w	564	100	5	5	0.0009538	0.0019792	-1.2555	-0.829006	-1.12561	831659	832638	Gametocyte	conserved Plasmodium protein, unknown function	HMM: MNIFCFCLVISFLLFTK, NN: MNIFCFCLVISFLLFTKNNEIGSK	null	null
Mal-14	PF14_0751	2313	100	11	11	0.0006039	0.0010617	-1.2557	-0.858408	-1.16776	3209064	3211509	Late Ring	acyl-CoA synthetase	HMM: MRIVYIMCSIFINLFYLLPCFSQ, NN: MRIVYIMCSIFINLFYLLPCFSQ	fatty acid metabolic process	long-chain fatty acid-CoA ligase activity
Mal-12	PFL1583c	375	100	3	3	0.0006727	0.0017599	-1.25747	0.884935	0.24796	1350899	1351273	Gametocyte	conserved Plasmodium protein, unknown function	null	null	null
Mal-13	PF13_0090a	315	100	3	3	0.0007867	0.0020815	-1.25796	0.881963	0.240268	681565	682351
Mal-14	PF14_0662	1314	100	9	9	0.0008418	0.0015291	-1.25816	-1.28572	-1.50315	2845139	2846452	Late Ring	nucleoside transporter, putative	null	null	nucleoside transmembrane transporter activity
Mal-10	PF10_0057	4559	97.7278	13	14	0.0003694	0.0006366	-1.25851	-1.55077	-1.71672	237507	242245	Early Trophozoite	regulator of nonsense transcripts, putative	null	nuclear-transcribed mRNA catabolic process, nonsense-mediated decay	ATP binding, DNA binding, helicase activity, zinc ion binding
Mal-12	PFL0635c	3120	92.5267	6	6	0.0002169	0.0004293	-1.25968	-2.26293	-2.28166	568562	571828	Merozoite	bromodomain protein, putative	null	null	null
Mal-10	PF10_0079	11562	100	78	78	0.0009179	0.001447	-1.26012	-2.26544	-2.19976	331246	342807	Early Ring	conserved Plasmodium protein, unknown function	null	regulation of transcription, DNA-dependent, transcription	DNA binding, protein binding, zinc ion binding
Mal-13	PF13_0050	2966	100	15	15	0.0006255	0.0010847	-1.26086	-1.31619	-1.43785	432094	436077	Gametocyte	HORMA domain protein, putative	null	mitosis	null
Mal-10	PF10_0173	3167	92.8467	7	7	0.0002583	0.0004935	-1.26093	-2.65164	-2.59207	711015	714657	Late Ring	conserved Plasmodium protein, unknown function	null	null	nucleotide binding
Mal-13	MAL13P1.322	3306	95	7	7	0.0002474	0.0004727	-1.26093	-0.315619	-0.72519	2575494	2578949	Merozoite	splicing factor, putative	null	RNA splicing, via transesterification reactions, nuclear mRNA splicing, via spliceosome	ATP binding, ATP-dependent RNA helicase activity, nucleic acid binding
Mal-02	PFB0705w	1916	83.4858	6	6	0.0003528	0.0006991	-1.26124	-0.544123	-0.903361	640400	642694	Early Ring	conserved Plasmodium protein, unknown function	null	null	null
Mal-14	PF14_0715	2010	96.4029	6	6	0.0003363	0.0006664	-1.26124	-0.544123	-0.903361	3063614	3065698	Late Ring	conserved Plasmodium protein, unknown function	null	protein amino acid phosphorylation	ATP binding, protein serine/threonine kinase activity
Mal-11	PF11_0279	2480	100	13	14	0.000633	0.0011203	-1.26206	-1.70182	-1.71147	1049919	1052663	Gametocyte	conserved Plasmodium protein, unknown function	null	mRNA processing, mRNA transport, regulation of translation	RNA binding, nucleotide binding
Mal-14	PF14_0673	1478	100	5	5	0.0003389	0.0007313	-1.26228	-1.87256	-1.78113	2886824	2889143	Late Ring	RAP protein, putative	null	null	null
Mal-12	PFL1530w	4242	100	9	9	0.0002476	0.0004602	-1.26344	-2.04215	-1.93152	1314687	1320161	Early Ring	asparagine-rich protein, putative	null	null	null
Mal-13	PF13_0307	3117	88.0508	5	5	0.0001713	0.0003581	-1.26436	0.133891	-0.353125	2272854	2276393	Gametocyte	conserved Plasmodium protein, unknown function	null	null	null
Mal-14	PF14_0672	2442	100	5	5	0.0002186	0.0004571	-1.26436	0.133891	-0.353125	2882702	2886018	Gametocyte	phosphodiesterase delta, putative	null	cyclic nucleotide metabolic process, signal transduction	3',5'-cyclic-nucleotide phosphodiesterase activity, cAMP binding
Mal-07	PF07_0120	6902	88.2157	10	10	0.0001802	0.0003235	-1.26599	-1.67061	-1.81237	1293822	1301564	Late Trophozoite	conserved Plasmodium protein, unknown function	null	allantoin catabolic process, purine base metabolic process	allantoicase activity
Mal-13	MAL13P1.116	9440	100	16	16	0.000214	0.0003676	-1.2669	-2.0302	-1.95536	876422	886465	Early Ring	conserved Plasmodium membrane protein, unknown function	null	null	null
Mal-13	PF13_0222	1728	100	4	4	0.0002282	0.0005168	-1.26712	-2.30238	-2.31745	1618196	1619923	Early Trophozoite	phosphatase, putative	null	null	RNA lariat debranching enzyme activity
Mal-04	PFD1135c	379	100	5	5	0.0013381	0.0028754	-1.26724	-0.872254	-1.07265	1082365	1082927	Merozoite	probable protein, unknown function	null	null	null
Mal-04	PFD0335c	861	100	3	3	0.0002813	0.0007587	-1.26768	-0.443206	-0.723415	358450	359906	Gametocyte	conserved Plasmodium protein, unknown function	null	translation	5S rRNA binding, RNA binding, structural constituent of ribosome
Mal-11	PF11_0306	1761	94.525	5	5	0.0003022	0.0006339	-1.26791	-2.7548	-2.68155	1141484	1143908	Gametocyte	A/G-specific adenine glycosylase, putative	null	base-excision repair	DNA N-glycosylase activity, oxidized pyrimidine base lesion DNA N-glycosylase activity
Mal-11	PF11_0142	1078	100	3	3	0.000222	0.0006035	-1.26839	0.878426	0.233788	521121	522823	Merozoite	ubiquitin domain containing protein	null	null	null
Mal-07	PF07_0019	3585	89.9624	13	13	0.000467	0.0008096	-1.26863	-1.55077	-1.72073	293539	297432	Late Schizogony	conserved Plasmodium protein, unknown function	null	null	null
Mal-12	PFL0855c	1302	100	4	4	0.000276	0.0006589	-1.26885	-2.40666	-2.16443	696888	698450	Gametocyte	conserved Plasmodium protein, unknown function	null	cell adhesion	calcium ion binding, protein binding
Mal-09	PFI1635w	1989	78.9599	9	9	0.000552	0.0010102	-1.26953	-0.626279	-0.984002	1335729	1337936	Merozoite	delta tubulin, putative	null	microtubule-based movement, protein polymerization	GTP binding, GTPase activity, structural molecule activity
Mal-09	PFI0355c	2464	87.718	7	7	0.0003296	0.0006342	-1.2706	-2.65164	-2.5957	351948	354716	Early Schizogony	ATP-dependent heat shock protein, putative	null	null	ATP binding, ATPase activity, peptidase activity, acting on L-amino acid peptides, protein binding
Mal-10	PF10_0034a	285	100	5	5	0.0018618	0.0039167	-1.27145	0.133891	-0.355709	147640	148240	Gametocyte	conserved Plasmodium protein, unknown function	null	null	null
Mal-06	PFF0900c	798	100	3	3	0.0003019	0.0008185	-1.27153	-0.443298	-0.723272	775977	777832	Merozoite	rhomboid protease ROM10	null	signal peptide processing	peptidase activity
Mal-12	PFL0830w	3107	92.4702	8	8	0.0003069	0.0005748	-1.27201	-0.84013	-1.1518	678595	681954	Merozoite	snoRNA-associated small subunit rRNA processing protein, putative	null	null	nucleic acid binding
Mal-05	PFE0905w	3591	83.9411	13	13	0.0004647	0.0008082	-1.27453	-0.530014	-0.92115	753296	757542	Late Trophozoite	RAP protein, putative	HMM: MIKFIKLKRVHINLIIILIIYIASI, NN: MIKFIKLKRVHINLIIILIIYIASI	null	null
Mal-14	PF14_0260	2406	98.0041	15	15	0.0008126	0.0013919	-1.27637	-1.64774	-1.80075	1101900	1104329	Early Ring	metabolite/drug transporter, putative	null	transport	transporter activity
Mal-07	PF07_0071	1931	85.594	10	10	0.00064	0.0011562	-1.27645	-0.443078	-0.844775	807253	809508	Early Ring	queuine tRNA-ribosyltransferase, putative	null	queuosine biosynthetic process, tRNA modification	queuine tRNA-ribosyltransferase activity, zinc ion binding
Mal-12	PFL1015w	765	100	3	3	0.000306	0.0008473	-1.277	-0.452574	-0.734266	847430	849176
Mal-05	PFE1515w	3944	89.5956	9	9	0.0002654	0.0004968	-1.27723	-0.678861	-0.944948	1233394	1238079	Late Schizogony	conserved Plasmodium membrane protein, unknown function	HMM: MIKEKLLKFLNYYYFFKKYYIYHILFLYIFFLRITYTYAE, NN: MIKEKLLKFLNYYYFFKKYYIYHILFLYIFFLRITYTYAE	null	null
Mal-08	MAL8P1.49	3692	99.9729	11	11	0.0003498	0.0006391	-1.2775	-0.958707	-1.1674	983644	988240	Early Ring	conserved Plasmodium membrane protein, unknown function	null	null	protein binding
Mal-11	PF11_0476	896	100	5	5	0.0005549	0.0012104	-1.27792	0.102118	-0.352614	1830461	1831414	Merozoite	leucine-rich repeat protein	null	null	protein binding
Mal-14	PF14_0501	9198	99.5886	25	25	0.0003585	0.0005941	-1.27875	-2.3814	-2.23886	2155672	2166403	Late Trophozoite	conserved Plasmodium protein, unknown function	null	protein transport	binding
Mal-08	MAL8P1.82	4921	87.7653	19	19	0.0005134	0.000862	-1.2814	-2.56886	-2.51957	736801	742302	Early Schizogony	vacuolar sorting protein VPS9, putative	null	null	null
Mal-12	PFL0130c	5964	92.0797	17	17	0.0003752	0.0006364	-1.28166	-1.7292	-1.867	148237	155476	Early Schizogony	conserved protein, unknown function	null	null	null
Mal-12	PFL1525c	3189	90.9324	5	5	0.0001649	0.00035	-1.28208	-0.829006	-1.1353	1301089	1304595	Early Ring	pre-mRNA splicing factor RNA helicase, putative	null	RNA splicing, regulation of cell cycle	ATP binding, ATP-dependent RNA helicase activity, nucleic acid binding
Mal-14	PF14_0113	2543	100	14	14	0.0006706	0.0011852	-1.28236	-1.48059	-1.56157	468988	472016	Early Ring	conserved Plasmodium protein, unknown function	null	RNA splicing, mRNA processing	protein binding
Mal-07	MAL7P1.138	4220	89.1989	17	17	0.0005298	0.0008994	-1.283	-1.31023	-1.54096	1120628	1125616	Late Ring	conserved Plasmodium membrane protein, unknown function	null	null	null
Mal-03	PFC0460w	618	100	4	4	0.0005769	0.0013932	-1.2836	-0.140133	-0.521928	465963	466794	Late Ring	conserved Plasmodium protein, unknown function	null	null	null
Mal-01	PFA0415c	873	100	3	3	0.0002715	0.0007482	-1.2836	-1.76677	-1.68454	345398	347693	Merozoite	mitochondrial carrier protein, putative	null	transport	binding
Mal-07	MAL7P1.37	2061	94.2387	12	12	0.0007355	0.0012999	-1.2841	-0.6843	-1.04389	555786	557972	Late Trophozoite	sin3 associated polypeptide p18-like protein	null	regulation of transcription from RNA polymerase II promoter	transcription corepressor activity
Mal-04	PFD0170c	1743	91.0658	6	6	0.0003808	0.0007685	-1.28451	-1.40353	-1.60141	204305	206218	Early Schizogony	conserved Plasmodium protein, unknown function	null	null	null
Mal-08	PF08_0052	2005	98.7198	6	6	0.000331	0.0006681	-1.28451	-1.40353	-1.60141	872507	874537	Merozoite	perforin like protein 5	HMM: MKIKKSCIFFGYAFALFCTVCCF, NN: MKIKKSCIFFGYAFAL	null	null
Mal-14	PF14_0409	1662	96.3478	6	6	0.0003993	0.000806	-1.28451	-1.40353	-1.60141	1769569	1771293	Early Schizogony	conserved Plasmodium protein, unknown function	null	null	null
Mal-12	PFL0420w	4302	99.9768	3	3	5.33e-05	0.0001501	-1.28501	-0.457071	-0.740942	390927	395621	Late Trophozoite	amino acid transporter, putative	null	amino acid transport	amine transmembrane transporter activity
Mal-04	PFD0860w	1618	99.8765	3	3	0.0001488	0.0004063	-1.28523	-0.435623	-0.719425	790602	793411	Gametocyte	conserved Plasmodium protein, unknown function	null	null	null
Mal-04	PFD1130w	1089	100	4	4	0.0003553	0.00082	-1.28578	1.00444	0.352243	1080786	1081973	Late Schizogony	conserved Plasmodium protein, unknown function	HMM: MIIPFHKKFISFFQIVLVVLLLCRSI, NN: MIIPFHKKFISFFQIVLVVLLLCRSINCD	null	null
Mal-05	PFE0580w	540	100	3	3	0.0004149	0.0011873	-1.28656	0.871797	0.222118	519127	520076	Early Schizogony	kinase binding protein CGI-121, putative	null	null	null
Mal-12	PFL1900w	7020	89.8618	11	11	0.0001951	0.0003498	-1.28764	-2.00748	-2.08731	1634684	1642417	Late Trophozoite	transcription factor with AP2 domain(s), putative	null	regulation of transcription, regulation of transcription, DNA-dependent	DNA binding, transcription factor activity
Mal-13	PF13_0314	2715	83.7188	12	12	0.0005571	0.0009868	-1.28771	-0.143898	-0.619774	2318393	2321410	Gametocyte	conserved Plasmodium protein, unknown function	null	null	RNA binding, zinc ion binding
Mal-13	MAL13P1.112	2099	100	5	5	0.0002326	0.0005147	-1.28871	-0.888024	-1.07439	839049	841250	Late Ring	conserved Plasmodium protein, unknown function	null	DNA integration, DNA recombination, proteolysis, transposition	ATP binding, DNA binding, DNA-directed DNA polymerase activity, RNA binding, aspartic-type endopeptidase activity, magnesium ion binding, nucleotidyltransferase activity, peptidase activity, ribonuclease H activity, zinc ion binding
Mal-14	PF14_0712	7889	99.5081	34	34	0.000576	0.000942	-1.28914	-1.10706	-1.33638	3044064	3054994	Gametocyte	conserved Plasmodium protein, unknown function	null	null	null
Mal-14	PF14_0079	4076	96.8171	14	14	0.000419	0.0007421	-1.28943	-1.46863	-1.5503	300725	305833	Early Ring	transcription factor with AP2 domain(s), putative	null	regulation of transcription, DNA-dependent	transcription factor activity
Mal-12	PFL1675c	3576	93.9322	12	13	0.0004225	0.0007492	-1.28951	-1.7651	-1.89707	1446363	1450323	Gametocyte	CPW-WPC family protein	HMM: MSFSKYFFLLIICSVFFFVYGF, NN: MSFSKYFFLLIICSVFFFVYGF	null	null
Mal-12	PFL1435c	6231	92.6405	17	17	0.0003575	0.0006091	-1.28972	-0.891255	-1.2171	1219596	1226455	Late Schizogony	myosin D	null	actin filament organization, actin filament-based movement	ATP binding, microfilament motor activity
Mal-02	PFB0335c	2657	99.0679	9	9	0.0004077	0.0007562	-1.29	-1.94517	-2.03887	298897	301793	Early Schizogony	serine repeat antigen 6	HMM: MICPIFFLYIINVLFTQ, NN: MICPIFFLYIINVLFTQ	immunoglobulin production, proteolysis, regulation of immune response	cysteine-type peptidase activity
Mal-01	PFA0475c	555	99.8201	4	4	0.0006564	0.0015708	-1.29062	-1.24536	-1.32611	380234	380960	Early Ring	conserved protein, unknown function	null	null	null
Mal-13	PF13_0079	5972	100	19	19	0.0004031	0.0006899	-1.29105	-1.1227	-1.31693	579728	585817	Late Schizogony	conserved Plasmodium protein, unknown function	null	null	null
Mal-12	PFL2150c	964	95.6349	3	3	0.0002338	0.0006682	-1.29146	-0.460072	-0.74917	1873183	1875276	Late Ring	cytoplasmic translation machinery associated protein, putative	null	null	null
Mal-12	PFL2030w	1719	89.5312	6	6	0.0003837	0.0007792	-1.29227	-1.40353	-1.60428	1791261	1793063	Late Trophozoite	queuine tRNA-ribosyltransferase, putative	HMM: MIKLKLQIFFVYIILNILIVLVISK, NN: MIKLKLQIFFVYIILNILIVLVISK	queuosine biosynthetic process	queuine tRNA-ribosyltransferase activity
Mal-05	PFE1200w	3331	87.4049	23	23	0.0009269	0.0015415	-1.29237	-1.57976	-1.75659	1004232	1008103	Gametocyte	conserved Plasmodium protein, unknown function	null	null	null
Mal-12	PFL0270c	2994	100	18	18	0.0007527	0.0012989	-1.29321	-1.27364	-1.42721	232387	235644	Early Schizogony	conserved Plasmodium protein, unknown function	null	null	protein binding
Mal-12	PFL0715w	330	100	3	3	0.0006756	0.0019463	-1.29335	-0.463546	-0.760746	616775	617380	Gametocyte	conserved Plasmodium protein, unknown function	HMM: MKIIFIVYIFISTFSWKSILSY, NN: MKIIFIVYIFISTFSWKSILSY	null	null
Mal-12	PFL2440w	4717	95.4086	15	16	0.0004105	0.0007099	-1.29356	-1.64774	-1.80765	2077703	2082872	Early Trophozoite	DNA repair protein rhp16, putative	null	nucleotide-excision repair	ATP binding, ATP-dependent helicase activity, DNA binding, helicase activity, protein binding, zinc ion binding
Mal-11	PF11_0077	3675	89.5904	3	3	5.97e-05	0.0001738	-1.29368	-0.469905	-0.757605	275726	279667	Late Ring	DEAD/DEAH box helicase, putative	null	null	ATP binding, helicase activity, nucleic acid binding
Mal-11	PF11_0503	870	78.1671	4	4	0.000441	0.0010265	-1.29408	-0.0978373	-0.542856	1934330	1935579	Early Ring	Plasmodium exported protein (PHISTc), unknown function	HMM: MKQHITFKKFIIYTITLVYFILLLKTG, NN: MKQHITFKKFIIYTITLVYFILLLKTG	null	null
Mal-02	PFB0700c	2174	99.954	3	3	9.99e-05	0.0002929	-1.29422	0.868623	0.21568	634589	637507	Late Ring	conserved Plasmodium protein, unknown function	null	null	null
Mal-08	PF08_0091	3633	100	8	8	0.0002584	0.0004916	-1.29446	-1.5536	-1.72853	584103	588073	Early Schizogony	conserved Plasmodium protein, unknown function	HMM: MNNVIIFLLLLINFGTKVYGD, NN: MNNVIIFLLLLINFGTKVYGD	null	ATP binding
Mal-14	PF14_0719	4361	100	13	13	0.0003565	0.0006417	-1.29649	-0.0815878	-0.546611	3076377	3080957	Early Ring	conserved Plasmodium protein, unknown function	null	null	null
Mal-12	PFL2250c	2119	100	11	11	0.0006087	0.0011215	-1.29779	-0.940573	-1.1569	1943345	1945790	Gametocyte	RAC-beta serine/threonine protein kinase	null	protein amino acid autophosphorylation	ATP binding, calmodulin-dependent protein kinase activity, phosphoinositide binding, phospholipase binding, protein serine/threonine kinase activity, protein tyrosine kinase activity
Mal-11	PF11_0417	4649	99.529	16	16	0.0004262	0.0007464	-1.30088	-1.12142	-1.31083	1616413	1621887	Gametocyte	conserved Plasmodium protein, unknown function	null	null	null
Mal-05	PFE0515w	1299	98.4091	4	4	0.0002928	0.0006875	-1.30238	-1.20011	-1.43796	444258	445577	Early Ring	conserved Plasmodium protein, unknown function	null	null	null
Mal-06	PFF1070c	2344	90.7472	4	4	0.0001623	0.000381	-1.30238	-0.0978373	-0.545829	903738	906320	Early Ring	radical SAM protein, putative	HMM: MILNGKAKLISFLFLAGGGTY, NN: MILNGKAKLISFLFLAGGGTY	null	catalytic activity, iron-sulfur cluster binding
Mal-11	PF11_0201	5567	100	22	22	0.0005067	0.0008604	-1.30337	-0.399775	-0.806323	727895	734338	Late Trophozoite	ubiquitin-protein ligase, putative	null	protein modification process	acid-amino acid ligase activity
Mal-14	PF14_0475	939	100	3	3	0.0002328	0.0006828	-1.30342	-1.80302	-1.73224	2043944	2044966	Merozoite	conserved Plasmodium protein, unknown function	null	null	null
Mal-10	PF10_0367	3231	100	12	12	0.0004345	0.0007966	-1.3039	0.348438	-0.23422	1481762	1485352	Early Schizogony	conserved Plasmodium protein, unknown function	null	null	null
Mal-09	PFI0870w	1314	100	5	5	0.0003576	0.0008132	-1.30405	0.0857368	-0.37668	734619	735932	Merozoite	conserved Plasmodium protein, unknown function	null	null	null
Mal-02	PFB0630c	2677	100	3	3	7.91e-05	0.000237	-1.30412	-0.478009	-0.770605	561122	564622	Early Trophozoite	conserved Plasmodium protein, unknown function	null	null	null
Mal-02	PFB0095c	1856	100	11	11	0.0006758	0.0012623	-1.30413	0.230008	-0.317163	91318	98838	Early Ring	erythrocyte membrane protein 3	HMM: MATIKKYHIRGRKNILIFLLKIFLFSPLIWILIYSE, NN: MATIKKYHIRGRKNILIFLLKIFLFSPLIWILIYSE	null	null
Mal-07	PF07_0015	3145	97.9141	10	10	0.0003565	0.0006771	-1.30416	-1.82412	-1.79944	246684	250265	Late Ring	tRNA m5C-methyltransferase, putative	null	null	null
Mal-13	MAL13P1.313	3676	100	9	9	0.0002739	0.000527	-1.3048	-1.38546	-1.4727	2506689	2512808	Gametocyte	conserved Plasmodium protein, unknown function	null	null	null
Mal-13	MAL13P1.344	1860	100	6	6	0.0003507	0.0007202	-1.30623	1.17469	0.458859	2709797	2711770	Late Ring	RNAse L inhibitor protein, putative	null	null	ATP binding, ATPase activity, electron carrier activity, iron-sulfur cluster binding
Mal-01	PFA0640c	991	100	4	4	0.0003389	0.0008566	-1.30629	0.982284	0.282842	509401	510897	Late Ring	Plasmodium exported protein, unknown function	null	rRNA processing, ribosome biogenesis	ATP binding, ATP-dependent helicase activity, RNA binding, helicase activity
Mal-09	PFI0580c	1217	97.9871	4	4	0.0003112	0.0007338	-1.30652	-1.20011	-1.43944	538212	539863	Merozoite	falstatin	HMM: MNLLVFFCFFLLSCIVHLSRCS, NN: MNLLVFFCFFLLSCIVHLSRCS	null	null
Mal-07	PF07_0074	3796	82.6475	7	7	0.0002084	0.0004117	-1.30653	-0.315619	-0.742296	822733	827325	Gametocyte	conserved Plasmodium protein, unknown function	null	null	ATP binding
Mal-09	PFI0440w	1842	100	12	12	0.0007742	0.0014128	-1.30744	-1.86924	-1.8358	415197	417425	Gametocyte	conserved Plasmodium membrane protein, unknown function	null	null	null
Mal-05	PFE0935c	4400	96.5124	10	10	0.0002585	0.0004893	-1.31059	-1.78815	-1.77543	774073	780436	Gametocyte	RNA binding protein Puf1	null	regulation of RNA stability, regulation of translation	RNA binding
Mal-10	PF10_0354	145	76.7196	6	6	0.0044814	0.0092381	-1.31088	-2.26293	-2.30061	1430152	1430364
Mal-06	PFF0125c	3472	99.3135	8	8	0.000252	0.0004979	-1.31158	-0.911866	-1.12384	107034	111661	Early Ring	conserved Plasmodium protein, unknown function	null	proteolysis	peptidase activity, protein binding, serine-type endopeptidase activity
Mal-09	PFI0990c	2844	96.3415	8	8	0.0003258	0.000628	-1.31317	-0.84013	-1.16742	827720	830671	Early Schizogony	CS-domain containing protein, conserved in Apicomplexa	HMM: MFIWSMVINISILIYIQTL, NN: MFIWSMVINISILIYIQTLKCV	null	null
Mal-02	PFB0730w	5116	85.352	7	7	0.0001538	0.0003055	-1.31344	-1.87297	-1.98948	658636	664629	Gametocyte	DEAD/DEAH box helicase, putative	null	chromatin remodeling	ATP binding, DNA binding, DNA helicase activity, nonspecific RNA polymerase II transcription factor activity
Mal-13	PF13_0078	4649	98.1423	18	18	0.0004786	0.0008365	-1.31571	-1.27361	-1.43574	573371	578681	Merozoite	conserved Plasmodium membrane protein, unknown function	null	lipid catabolic process	hydrolase activity, triglyceride lipase activity
Mal-14	PF14_0268	3723	85.823	8	8	0.000248	0.0004797	-1.31816	-0.84013	-1.16931	1134796	1139133	Early Schizogony	conserved Plasmodium protein, unknown function	null	null	null
Mal-12	PFL1010c	5870	83.9771	15	15	0.0003253	0.0005705	-1.31823	-1.64774	-1.81754	836905	843894	Early Schizogony	conserved Plasmodium protein, unknown function	null	regulation of transcription, DNA-dependent, transcription	protein binding, zinc ion binding
Mal-10	PF10_0221	2438	98.5051	4	4	0.0001534	0.0003663	-1.31897	-1.20011	-1.4439	955881	958355	Late Trophozoite	GcpE protein	HMM: MSYIKRLILFMLLFYSHVKIKKLF, NN: MSYIKRLILFMLLFYSHVKIK	isopentenyl diphosphate biosynthetic process, mevalonate-independent pathway, terpenoid biosynthetic process	4-hydroxy-3-methylbut-2-en-1-yl diphosphate synthase activity, iron ion binding
Mal-12	PFL1490w	2377	84.9232	4	4	0.0001573	0.0003757	-1.31897	-1.20011	-1.4439	1267358	1270156	Early Ring	atypical protein kinase, RIO family, putative	null	null	ATP binding, protein serine/threonine kinase activity
Mal-14	PF14_0097	1837	91.6667	4	4	0.0002035	0.0004861	-1.31897	-1.20011	-1.4439	389592	391595	Early Trophozoite	cytidine diphosphate-diacylglycerol synthase	null	phospholipid biosynthetic process	phosphatidate cytidylyltransferase activity, transferase activity, transferring phosphorus-containing groups
Mal-12	PFL2520w	8094	100	45	45	0.0007416	0.0012152	-1.31976	-1.37791	-1.55993	2136038	2144859	Late Schizogony	reticulocyte binding protein homologue 3, pseudogene	HMM: MRKGLIYRTILCYILLILIEKSHQN, NN: MRKGLIYRTILCYILLILIEKSHQN	null	nucleotide binding
Mal-07	MAL7P1.132	5396	100	17	17	0.0003906	0.000686	-1.32078	-1.82963	-1.83321	1081820	1088453	Late Trophozoite	conserved Plasmodium protein, unknown function	null	protein amino acid phosphorylation	ATP binding, protein serine/threonine kinase activity
Mal-12	PFL1715w	1823	98.9148	7	7	0.0003919	0.0008177	-1.32296	-0.392879	-0.748501	1480989	1482929	Late Ring	mRNA methyltransferase, putative	null	nucleobase, nucleoside, nucleotide and nucleic acid metabolic process	methyltransferase activity
Mal-09	PFI1440w	2013	91.1685	8	8	0.000457	0.0008872	-1.32314	-0.126656	-0.602997	1171329	1173473	Gametocyte	conserved Plasmodium protein, unknown function	null	null	null
Mal-10	PF10_0335	4209	95.1832	14	14	0.0004185	0.0007426	-1.32416	-1.35961	-1.59357	1370728	1376128	Late Trophozoite	conserved Plasmodium protein, unknown function	null	protein metabolic process, response to stress	ATP binding, nucleoside-triphosphatase activity, protein binding
Mal-10	PF10_0242	3685	99.9729	11	11	0.0003693	0.0006731	-1.32465	0.871654	0.160241	1033678	1039077	Early Ring	conserved Plasmodium protein, unknown function	HMM: MQIPTKFLVFFNLVILFVFLNFERVELK, NN: MQIPTKFLVFFNLVILFVFLNFERVELK	null	hydrolase activity
Mal-14	PF14_0668	6704	99.6433	17	17	0.0003136	0.0005521	-1.3248	-0.96507	-1.2085	2870005	2877150	Early Trophozoite	conserved Plasmodium protein, unknown function	null	null	binding
Mal-03	PFC0355c	1014	100	6	6	0.0006336	0.001321	-1.32485	0.315282	-0.23747	362334	363347	Late Schizogony	conserved Plasmodium protein, unknown function	null	null	ATP binding
Mal-12	PFL1795c	6677	100	31	32	0.0005994	0.0010069	-1.32573	-1.95217	-1.96141	1540755	1549133	Early Trophozoite	conserved Plasmodium protein, unknown function	null	null	null
Mal-03	PFC0325c	4258	99.9531	12	12	0.0003331	0.0006136	-1.32652	-0.74407	-1.02774	325462	331944	Early Schizogony	conserved Plasmodium protein, unknown function	null	null	zinc ion binding
Mal-11	PF11_0448	2435	94.7102	11	11	0.0005485	0.0010085	-1.32829	-2.00748	-2.10318	1737456	1740026	Early Schizogony	conserved Plasmodium protein, unknown function	null	cell cycle	guanyl-nucleotide exchange factor activity, protein binding
Mal-11	PF11_0540a	3908	100	15	15	0.0004637	0.0008324	-1.3301	-1.28032	-1.43257	382569	387150
Mal-13	MAL13P1.243	3920	100	11	11	0.0003221	0.0006063	-1.33046	-1.53499	-1.59973	1925422	1930052	Early Ring	elongation factor Tu, putative	null	translational elongation	GTP binding, GTPase activity, translation elongation factor activity
Mal-14	PF14_0183	2726	100	6	6	0.0002174	0.0004738	-1.3337	-1.49123	-1.53727	782104	785818	Early Ring	signal recognition particle, RNP, putative	null	null	ATP-dependent RNA helicase activity
Mal-05	PFE1095w	4547	85.2456	11	11	0.0002926	0.0005401	-1.3341	-1.43294	-1.6519	888654	894724	Gametocyte	conserved Plasmodium protein, unknown function	null	null	ATP binding, actin binding, calmodulin binding, motor activity
Mal-01	PFA0405w	1941	98.4779	6	6	0.0003285	0.0006901	-1.33416	-1.40353	-1.61979	331891	333861	Gametocyte	conserved Plasmodium protein, unknown function	null	null	null
Mal-06	PFF1260c	4665	98.2519	9	9	0.00021	0.0004138	-1.33429	-0.710319	-0.996216	1048363	1053966	Late Ring	conserved Plasmodium protein, unknown function	null	null	null
Mal-08	PF08_0040	1894	93.5309	6	6	0.0003102	0.0006794	-1.3351	-1.49987	-1.54773	970763	972787	Late Ring	clp1-related protein, putative	null	null	null
Mal-07	MAL7P1.59	603	89.7321	43	44	0.0096971	0.0159203	-1.33687	-1.22782	-1.5103	662489	663346	Early Ring	hypothetical protein conserved in P. falciparum	null	null	null
Mal-02	PFB0720c	2544	94.2222	7	7	0.0003039	0.0006143	-1.33694	-1.09429	-1.37599	650663	653362	Late Trophozoite	origin recognition complex subunit 5	null	pre-replicative complex assembly	ATP binding, ATPase activity, DNA replication origin binding
Mal-11	PF11_0111	3783	795	5	5	0.0001186	0.0002807	-1.33698	-0.919033	-1.13065	414797	419556	Early Ring	asparagine-rich antigen	null	null	nucleic acid binding
Mal-04	PFD0230c	2412	85.5319	6	6	0.0002636	0.0005554	-1.33726	-1.40353	-1.62094	266919	269883	Late Schizogony	dipeptidyl peptidase 3	HMM: MILIFQLFLINILFLNFIKCD, NN: MILIFQLFLINILFLNFIKCD	protein catabolic process, proteolysis	cysteine-type peptidase activity
Mal-07	MAL7P1.83	2492	85.5769	11	11	0.0005326	0.0009855	-1.33797	-3.15655	-3.01404	797386	800277	Early Trophozoite	conserved Plasmodium protein, unknown function	null	null	null
Mal-14	PF14_0245	3961	100	17	17	0.0005205	0.0009273	-1.33823	-0.987995	-1.23318	1031007	1035302	Late Trophozoite	conserved Plasmodium protein, unknown function	null	null	null
Mal-03	PFC0320w	2098	91.6157	13	13	0.0007657	0.0013834	-1.33862	-1.55077	-1.74845	322597	325058	Late Trophozoite	conserved Plasmodium protein, unknown function	null	null	null
Mal-13	PF13_0169	1565	84.0043	5	5	0.0003192	0.0007133	-1.3388	-1.7919	-1.93169	1314122	1315984	Gametocyte	conserved Plasmodium protein, unknown function	null	null	calcium ion binding, protein binding
Mal-14	PF14_0292	2045	81.7346	5	5	0.0002443	0.0005459	-1.3388	-1.7919	-1.93169	1230978	1233783	Early Ring	large ribosomal subunit associated GTPase, putative	null	null	GTP binding
Mal-10	PF10_0175	1540	91.5033	4	4	0.0002375	0.0005799	-1.33971	-2.30238	-2.34346	718453	720135	Early Trophozoite	tRNA pseudouridine synthase, putative	HMM: MVIILLLAIICSYNITSY, NN: MVIILLLAIICSYNITSY	RNA processing, pseudouridine synthesis	RNA binding, pseudouridine synthase activity, pseudouridylate synthase activity
Mal-14	PF14_0114	1761	93.4713	4	4	0.0002077	0.0005071	-1.33971	-2.30238	-2.34346	472943	474826	Late Trophozoite	GTP binding protein, putative	null	null	GTP binding
Mal-03	PFC0415c	4612	91.1823	16	16	0.0004393	0.0007745	-1.33995	-2.34779	-2.37334	410908	416347	Early Schizogony	conserved Plasmodium protein, unknown function	null	null	nucleotide binding
Mal-14	PF14_0031	9375	92.4556	32	33	0.0004567	0.000762	-1.34059	-1.1964	-1.48476	113144	125340	Late Schizogony	conserved Plasmodium protein, unknown function	null	null	binding
Mal-03	PFC0515c	3545	95.5268	3	3	6.63e-05	0.0001889	-1.34093	0.891692	0.254644	513468	517178	Gametocyte	TPR domain containing protein	null	null	null
Mal-08	PF08_0094	2415	100	3	3	9.74e-05	0.0002773	-1.34093	0.891692	0.254644	555558	557972	Early Schizogony	cullin-like protein, putative	null	ubiquitin-dependent protein catabolic process	ubiquitin protein ligase binding
Mal-09	PFI0175w	1848	100	11	11	0.0006783	0.0012859	-1.34103	-1.53531	-1.60219	168491	172885
Mal-12	PFL0455c	2455	96.2745	7	7	0.0002867	0.0006073	-1.34124	1.22754	0.421563	423456	426005	Gametocyte	conserved Plasmodium protein, unknown function	null	fatty acid biosynthetic process	acetyl-CoA carboxylase activity, zinc ion binding
Mal-05	PFE0130c	3132	100	9	9	0.0003112	0.0006165	-1.34202	-2.07957	-1.99506	117163	121455	Merozoite	conserved Plasmodium protein, unknown function	null	null	null
Mal-14	PF14_0067	3779	98.9526	8	8	0.0002398	0.0004726	-1.34435	-2.26708	-2.31567	253542	257360	Gametocyte	LCCL domain-containing protein	HMM: MIKFKDILIFINIYILILNAYCK, NN: MIKFKDILIFINIYILILNAYCK	null	scavenger receptor activity
Mal-03	PFC0390w	2123	74.0237	3	3	0.00011	0.0003155	-1.34597	-0.413038	-0.808583	394323	397190	Early Ring	N2227-like protein, putative	null	null	null
Mal-04	PFD0175c	426	100	3	3	0.0005481	0.0015722	-1.34597	-0.413038	-0.808583	207242	207667
Mal-05	PFE0820c	913	90.5754	3	3	0.0002557	0.0007336	-1.34597	-0.413038	-0.808583	681428	682435	Gametocyte	conserved Plasmodium protein, unknown function	null	null	null
Mal-05	PFE0930w	3442	89.846	3	3	6.78e-05	0.0001946	-1.34597	-0.413038	-0.808583	769308	773138	Gametocyte	WD-repeat protein, putative	null	null	null
Mal-06	PFF0405c	500	89.6057	3	3	0.0004669	0.0013395	-1.34597	-0.413038	-0.808583	341870	342817	Late Trophozoite	conserved Plasmodium protein, unknown function	null	null	null
Mal-07	PF07_0033	2463	93.9359	3	3	9.48e-05	0.0002719	-1.34597	-0.413038	-0.808583	451089	453710	Early Trophozoite	Cg4 protein	null	null	ATP binding
Mal-09	PFI0150c	606	100	3	3	0.0003853	0.0011052	-1.34597	-0.413038	-0.808583	130139	130936	Gametocyte	retrieval receptor for endoplasmic reticulum membrane proteins, putative	null	null	null
Mal-09	PFI1185c	1903	90.7487	3	3	0.0001227	0.000352	-1.34597	-0.413038	-0.808583	977859	979955	Early Schizogony	conserved Plasmodium protein, unknown function	null	cell adhesion, phosphate transport	structural molecule activity
Mal-09	PFI1510w	1981	79.9435	3	3	0.0001179	0.0003381	-1.34597	-0.413038	-0.808583	1254805	1257282	Merozoite	nucleolar protein Nop52, putative	null	rRNA processing	null
Mal-11	PF11_0348	2307	96.7296	3	3	0.0001012	0.0002903	-1.34597	-0.413038	-0.808583	1309211	1311791	Gametocyte	RNA (uracil-5-)methyltransferase, putative	HMM: MSTYLFVYYLALLLIYIFFLCNKKGF, NN: MSTYLFVYYLALLLIYIFFLCNKKGF	RNA processing	RNA methyltransferase activity
Mal-13	MAL13P1.284	789	100	3	3	0.0002959	0.0008489	-1.34597	-0.413038	-0.808583	2291970	2293489	Late Ring	pyrroline carboxylate reductase	null	proline biosynthetic process	binding, pyrroline-5-carboxylate reductase activity
Mal-03	PFC0375c	3791	90.5854	11	12	0.000348	0.0006478	-1.34765	-2.00748	-2.11073	375805	379965	Early Ring	U2 snRNP spliceosome subunit, putative	null	null	binding
Mal-14	PF14_0660	1077	100	3	4	0.000216	0.0006219	-1.34849	-3.0225	-2.93238	2838849	2839925	Late Schizogony	protein phosphatase, putative	HMM: MNVDKILWLTIITFLVNIFKTLCL, NN: MNVDKILWLTIITFLVNIFKTLCL	null	hydrolase activity
Mal-14	PF14_0226	3417	100	14	14	0.0004819	0.0008852	-1.3494	-1.97088	-1.93854	947332	952293	Early Ring	conserved Plasmodium protein, unknown function	null	null	null
Mal-11	PF11_0073	1954	100	4	4	0.0001741	0.0004458	-1.34987	-1.24691	-1.34101	260867	263311	Late Trophozoite	conserved Plasmodium protein, unknown function	HMM: MFCSFLFLFFTFFVVQN, NN: MFCSFLFLFFTFFVVQNK	null	null
Mal-11	PF11_0304	5296	95.5784	13	13	0.0003012	0.000548	-1.35043	-2.06115	-2.15408	1131292	1136832	Late Schizogony	conserved Plasmodium protein, unknown function	null	null	null
Mal-14	PF14_0468	2758	89.2557	5	5	0.0001791	0.0004047	-1.3512	-0.829006	-1.1605	2008374	2012437	Early Schizogony	conserved Plasmodium protein, unknown function	null	cell cycle, cell division, mitosis, regulation of transcription	transcription factor activity
Mal-08	MAL8P1.42	3482	99.9713	5	5	0.0001306	0.0003091	-1.35337	0.0937637	-0.385508	1013999	1018448	Late Ring	protein kinase , putative	null	intracellular signaling pathway, protein amino acid phosphorylation	ATP binding, diacylglycerol binding, protein kinase C activity, zinc ion binding
Mal-13	MAL13P1.328	1624	96.3227	7	7	0.0004695	0.0009623	-1.3549	0.463055	-0.138144	2617596	2620335	Gametocyte	DNA topoisomerase VI, b subunit, putative	null	null	ATP binding, catalytic activity
Mal-10	PF10_0056	848	100	4	4	0.0003946	0.0010229	-1.35524	-1.25481	-1.34658	234796	235746	Late Ring	conserved Plasmodium protein, unknown function	null	null	null
Mal-12	PFL1705w	3847	98.717	5	5	0.0001179	0.0002798	-1.3558	-0.894785	-1.10147	1470700	1475688	Early Ring	RNA binding protein, putative	null	null	nucleic acid binding, protein binding, zinc ion binding
Mal-02	PFB0570w	753	100	3	3	0.0003057	0.0008895	-1.35604	-1.71777	-1.87358	522931	523999	Late Schizogony	secreted protein altered thrombospondin repeat protein	HMM: MKKSRFLLLSIFFCFVTNISLE, NN: MKKSRFLLLSIFFCFVTNISLE	cell-cell adhesion	null
Mal-05	PFE0365c	599	95.5343	3	3	0.0003843	0.0011181	-1.35604	-1.71777	-1.87358	305416	306658	Late Schizogony	conserved Plasmodium protein, unknown function	HMM: MKFLFAFNFFSLYIYLYEFLCIHLCGSQ, NN: MKFLFAFNFFSLYIYLYEFLCIHLCGSQ	null	null
Mal-08	PF08_0030	2341	95.0467	3	3	9.83e-05	0.0002861	-1.35604	-1.71777	-1.87358	1050354	1052777	Merozoite	conserved Plasmodium protein, unknown function	null	regulation of transcription, DNA-dependent, transcription	protein binding
Mal-09	PFI1430w	1080	100	3	3	0.0002132	0.0006201	-1.35604	-1.71777	-1.87358	1163560	1165465	Early Trophozoite	conserved Plasmodium protein, unknown function	null	null	null
Mal-10	PF10_0276	825	100	3	3	0.000279	0.0008118	-1.35604	-1.71777	-1.87358	1166044	1166868	Gametocyte	zinc finger, C3HC4 type, putative	null	null	protein binding, zinc ion binding
Mal-11	PF11_0118	1785	100	3	3	0.000129	0.0003752	-1.35604	-1.71777	-1.87358	439698	441680	Early Trophozoite	conserved Plasmodium protein, unknown function	null	null	ATP binding, nucleoside-triphosphatase activity, protein binding
Mal-11	PF11_0259	706	95.2767	3	3	0.0003261	0.0009487	-1.35604	-1.71777	-1.87358	976879	977935	Merozoite	nuclear preribosomal assembly protein, putative	null	ribosome biogenesis	null
Mal-12	PFL1940w	1563	96.1255	3	3	0.0001473	0.0004285	-1.35604	-1.71777	-1.87358	1682824	1684449	Merozoite	3-hydroxyisobutyryl-coenzyme A hydrolase, putative	null	metabolic process	3-hydroxyisobutyryl-CoA hydrolase activity
Mal-13	MAL13P1.231	1383	100	3	3	0.0001665	0.0004843	-1.35604	-1.71777	-1.87358	1839850	1841232	Late Trophozoite	Sec61 alpha subunit, PfSec61	null	protein transport	P-P-bond-hydrolysis-driven protein transmembrane transporter activity
Mal-13	MAL13P1.461	507	100	3	3	0.0004541	0.001321	-1.35604	-1.71777	-1.87358	2804899	2805558	null
Mal-13	PF13_0251	2014	93.6309	3	3	0.0001143	0.0003326	-1.35604	-1.71777	-1.87358	1882675	1884807	Gametocyte	DNA topoisomerase III, putative	null	DNA topological change, DNA unwinding involved in replication	DNA topoisomerase (ATP-hydrolyzing) activity, DNA topoisomerase type I activity
Mal-14	PF14_0380	2866	94.1215	3	3	8.03e-05	0.0002337	-1.35604	-1.71777	-1.87358	1633154	1636198	Early Schizogony	conserved Plasmodium protein, unknown function	null	null	null
Mal-08	PF08_0080	1476	100	9	9	0.0006573	0.0013125	-1.35634	-0.702771	-0.996515	666669	668216	Gametocyte	conserved Plasmodium protein, unknown function	null	null	null
Mal-13	MAL13P1.300	1119	100	5	5	0.0004384	0.0009976	-1.35829	0.133891	-0.387371	2405681	2406799	Late Trophozoite	conserved Plasmodium protein, unknown function	HMM: MSTFLFNKKDVILYFAFVFFSFFINYNNSH, NN: MSTFLFNKKDVILYFAFVFFSFFINYNNSH	null	null
Mal-12	PFL1820w	1295	100	5	5	0.0003464	0.0008281	-1.35854	0.0897137	-0.39118	1568595	1570558	Early Ring	rRNA processing WD-repeat protein, putative	null	null	null
Mal-07	PF07_0016	4713	84.4624	14	14	0.000366	0.0006632	-1.35983	-0.875876	-1.22858	253048	258627	Early Schizogony	conserved Plasmodium membrane protein, unknown function	null	null	ATP binding, actin binding, calmodulin binding, motor activity
Mal-07	MAL7P1.115	2156	92.1368	9	9	0.0004786	0.000932	-1.36164	-0.626279	-1.01932	983890	986229	Late Schizogony	conserved Plasmodium membrane protein, unknown function	null	null	null
Mal-12	PFL2115c	2789	95.5464	7	7	0.0002719	0.0005603	-1.36181	-1.87297	-2.00762	1842388	1845640	Late Trophozoite	glucose inhibited division protein a homologue, putative	HMM: MFIIIIFFEMFIRFNKFLKLKVSFYSLLLLLLFIIYIFFFCSPCYAY, NN: MFIIIIFFEMFIRFNKFLKLKVSFYSLLLLLLFIIYIFFFCSPCYAY	tRNA processing	FAD binding
Mal-11	PF11_0372	1789	98.8944	5	5	0.0002733	0.000624	-1.36183	-0.829006	-1.16437	1415404	1417212	Gametocyte	conserved Plasmodium protein, unknown function	HMM: MLNFSFLFFFSYAI, NN: MLNFSFLFFFSYAIFYKPYLCK	null	nucleotide binding
Mal-14	PF14_0339	1515	100	5	5	0.0003228	0.0007368	-1.36183	-0.829006	-1.16437	1452547	1454061	Early Trophozoite	GTPase, putative	null	null	GTP binding, RNA binding
Mal-12	PFL1645w	9741	96.7329	29	29	0.0003819	0.0006534	-1.3632	-0.711307	-1.06908	1414402	1426092	Early Ring	conserved Plasmodium protein, unknown function	null	regulation of transcription, DNA-dependent, transcription	protein binding
Mal-10	PF10_0369	2575	96.7681	6	6	0.0002413	0.0005202	-1.36519	-2.26293	-2.32071	1491413	1494377	Late Ring	DNA repair helicase rad25, putative	null	DNA repair, nucleotide-excision repair	ATP binding, ATP-dependent DNA helicase activity, DNA binding, damaged DNA binding, helicase activity
Mal-06	PFF0935c	9669	100	27	27	0.0003459	0.0006011	-1.36584	-1.25993	-1.47118	803371	814549	Merozoite	conserved Plasmodium protein, unknown function	null	null	actin binding, structural molecule activity
Mal-11	PF11_0158	6734	90.4743	13	13	0.0002346	0.000431	-1.36645	-1.04039	-1.35851	562016	569458	Gametocyte	conserved Plasmodium protein, unknown function	null	null	null
Mal-14	PF14_0051	4415	98.858	11	11	0.0002791	0.0005383	-1.36654	0.248703	-0.321263	185437	190368	Early Trophozoite	DNA mismatch repair protein, putative	HMM: MFFMWLYKYKVYIYVIFFVLVENTMSM, NN: MFFMWLYKYKVYIYVIFFVLVENTMSM	cellular process, mismatch repair	ATP binding, DNA binding, mismatched DNA binding, nuclease activity
Mal-10	PF10_0373	2631	89.3986	5	5	0.0001849	0.0004243	-1.36715	-2.7548	-2.71774	1507581	1510523	Late Ring	GDP dissociation inhibitor domain containing protein	null	protein transport, regulation of GTPase activity	GTPase activator activity, Rab GDP-dissociation inhibitor activity
Mal-12	PFL0170w	3185	99.9686	13	13	0.00047	0.0008823	-1.3674	-2.1915	-2.10091	178159	181911	Early Schizogony	transporter, putative	null	null	null
Mal-08	MAL8P1.149	1194	94.3128	4	4	0.0002678	0.0007184	-1.36919	-1.27574	-1.3725	189686	191436	Gametocyte	conserved Plasmodium protein, unknown function	null	null	null
Mal-04	PFD0200c	5642	100	18	18	0.000384	0.0006919	-1.37186	-1.67742	-1.74744	231242	238197	Late Ring	transcription factor with AP2 domain(s), putative	null	regulation of transcription, regulation of transcription, DNA-dependent	DNA binding, transcription factor activity
Mal-11	PF11_0301	966	100	4	4	0.0003299	0.0008881	-1.37227	-1.27557	-1.37602	1121928	1123375	Early Trophozoite	spermidine synthase	null	spermidine biosynthetic process	spermidine synthase activity
Mal-14	PF14_0692	3632	94.4358	11	11	0.0003571	0.0006762	-1.37378	-2.58202	-2.57447	2957411	2961555	Early Trophozoite	conserved Plasmodium membrane protein, unknown function	null	proteolysis	aminopeptidase activity, metallopeptidase activity, peptidase activity, zinc ion binding
Mal-08	MAL8P1.30	1858	100	3	3	0.0001131	0.0003529	-1.37442	-1.75923	-1.70124	1072069	1075489	Merozoite	conserved Plasmodium membrane protein, unknown function	null	null	null
Mal-12	PFL0880c	5794	99.9827	22	22	0.0004629	0.0008204	-1.37486	-1.13761	-1.37234	708929	715658	Early Ring	conserved Plasmodium protein, unknown function	null	null	null
Mal-12	PFL2125c	2590	85.7332	5	5	0.0001863	0.000431	-1.37601	-0.829006	-1.16954	1852833	1855670	Early Ring	transcription factor Tfb2, putative	null	DNA repair, regulation of transcription, DNA-dependent	RNA polymerase II transcription factor activity
Mal-07	PF07_0018	3719	100	14	14	0.0004325	0.0008103	-1.37709	0.0330059	-0.498404	288781	292794	Late Trophozoite	conserved Plasmodium membrane protein, unknown function	null	coenzyme A biosynthetic process	ATP binding, kinase activity, nucleotidyltransferase activity, pantetheine-phosphate adenylyltransferase activity
Mal-09	PFI0800c	831	100	3	3	0.0002485	0.0007859	-1.37738	-1.76711	-1.70862	680222	681928	Gametocyte	conserved Plasmodium protein, unknown function	null	null	null
Mal-13	MAL13P1.246	5126	100	14	14	0.0003176	0.0005923	-1.3776	-2.45659	-2.29804	1955988	1961899	Merozoite	conserved Plasmodium membrane protein, unknown function	null	ATP biosynthetic process, metabolic process, potassium ion transport, proton transport	ATP binding, ATPase activity, coupled to transmembrane movement of ions, phosphorylative mechanism, magnesium ion binding, monovalent inorganic cation transmembrane transporter activity, potassium ion binding
Mal-11	PF11_0334	2600	95.8702	12	13	0.0005501	0.0010304	-1.37873	-1.2247	-1.50663	1261757	1264625	Merozoite	amino acid transporter, putative	null	neurotransmitter transport	neurotransmitter:sodium symporter activity
Mal-14	PF14_0422	1512	100	3	3	0.0001314	0.0004271	-1.37876	-0.457064	-0.771091	1830952	1832746	Late Ring	conserved Plasmodium protein, unknown function	null	null	hydrolase activity, transferase activity
Mal-13	MAL13_tRNA_Cys1	2965	100	15	15	0.0005897	0.0010931	-1.37907	-1.77072	-1.80903	2779484	2779555
Mal-04	PFD0210c	1062	100	5	5	0.0004527	0.0010511	-1.37956	-1.7919	-1.94655	244820	245959	Late Schizogony	6-cysteine protein	HMM: MAYNIWEEYIMANFHNVYPVVTNLFLFIALSYSFCI, NN: MAYNIWEEYIMANFHNVYPVVTNLFLFIALSYSF	null	null
Mal-12	PFL0250w	2144	100	3	3	9.47e-05	0.0003034	-1.3804	-1.77461	-1.71912	219578	222171	Late Schizogony	conserved Plasmodium protein, unknown function	null	null	null
Mal-14	PF14_0334	8949	95.7932	10	10	0.0001289	0.0002495	-1.38205	-1.67061	-1.85729	1421844	1431164	Gametocyte	ornithine aminotransferase	null	glutamate biosynthetic process, glutamate metabolic process, nitrogen compound metabolic process, ornithine biosynthetic process, ornithine catabolic process, oxidation reduction	electron carrier activity, glutamate synthase activity, iron-sulfur cluster binding, oxidoreductase activity, acting on the CH-NH2 group of donors, NAD or NADP as acceptor, transaminase activity
Mal-04	PFD0495c	2094	83.693	6	6	0.0002924	0.0006397	-1.38225	0.315282	-0.258718	471629	474236	Early Ring	conserved Plasmodium protein, unknown function	null	RNA splicing, mRNA processing	null
Mal-12	PFL2200w	894	100	3	3	0.0002158	0.0007172	-1.38261	-0.465631	-0.78341	1910952	1911887	Late Ring	conserved Plasmodium protein, unknown function	null	null	null
Mal-13	MAL13P1.255	1236	100	3	3	0.0001524	0.0005152	-1.38296	0.868666	0.187653	2019590	2021272	Late Trophozoite	N6-adenine-specific methylase, putative	HMM: MIFVKHIFLLYIISLFLNNLNTLCNSL, NN: MIFVKHIFLLYIISLFLNNLNTL	null	null
Mal-05	PFE0685w	1670	74.5203	4	4	0.0002087	0.0005347	-1.38326	-0.0978373	-0.574811	581882	584122
Mal-08	MAL8P1.125	1122	100	4	4	0.0003107	0.0007959	-1.38326	-0.0978373	-0.574811	403717	405263	Early Ring	tyrosyl-tRNA synthetase, putative	null	translation, tyrosyl-tRNA aminoacylation	ATP binding, tyrosine-tRNA ligase activity
Mal-12	PFL2265c	494	88.057	4	4	0.0007056	0.0018077	-1.38326	-0.0978373	-0.574811	1950976	1951500	Gametocyte	conserved Plasmodium protein, unknown function	null	null	null
Mal-13	MAL13P1.126	2031	100	4	4	0.0001716	0.0004397	-1.38326	-0.0978373	-0.574811	953355	955990	Late Schizogony	DHHC-type zinc finger protein, putative	null	null	zinc ion binding
Mal-13	MAL13P1.326	1065	100	4	4	0.0003273	0.0008385	-1.38326	-0.0978373	-0.574811	2602732	2604385	Merozoite	ferrochelatase	null	heme biosynthetic process	ferrochelatase activity, ferrous iron binding
Mal-13	PF13_0241	1647	98.2111	3	3	0.0001168	0.0003893	-1.38423	-0.46567	-0.782546	1808558	1810267	Early Trophozoite	rhomboid protease ROM6, putative	null	null	peptidase activity, serine-type endopeptidase activity
Mal-02	PFB0877c	391	100	3	3	0.0004919	0.0016405	-1.38517	-0.465096	-0.789469	767149	767940	Late Ring	probable protein, unknown function	null	null	null
Mal-13	MAL13P1.93	2820	95.3025	9	9	0.0003595	0.0007125	-1.38666	-1.94517	-2.07593	742127	745051	Early Ring	small ribosomal subunit nuclear export protein, putative	null	null	ATP binding
Mal-10	PF10_0206	1926	93.0435	4	4	0.0001801	0.0004637	-1.38741	-0.0978373	-0.576297	857671	859740	Late Trophozoite	conserved Plasmodium protein, unknown function	null	null	null
Mal-14	PF14_0630	2591	97.0412	4	4	0.0001339	0.0003447	-1.38741	-0.0978373	-0.576297	2690440	2693262	Gametocyte	protein serine/threonine phosphatase	null	protein amino acid dephosphorylation	iron ion binding, manganese ion binding, phosphoprotein phosphatase activity
Mal-05	PFE0675c	2849	85.2484	7	7	0.0002607	0.0005485	-1.38807	0.463055	-0.150584	574939	578503	Gametocyte	deoxyribodipyrimidine photolyase (photoreactivating enzyme, DNA photolyase), putative	null	DNA repair	deoxyribodipyrimidine photo-lyase activity
Mal-12	PFL1060c	1681	95.403	3	3	0.0001149	0.0003827	-1.38834	-1.7964	-1.74497	876908	878617	Merozoite	conserved protein, unknown function	HMM: MKIFFFLLLLVFYLCGYCLSR, NN: MKIFFFLLLLVFYLCGYCLSR	null	null
Mal-12	PFL0695c	1542	100	3	3	0.0001237	0.0004158	-1.38956	-1.80285	-1.765	608535	610762	Late Ring	conserved protein, unknown function	null	protein amino acid geranylgeranylation	null
Mal-09	PFI0270w	720	100	3	3	0.0002589	0.0008845	-1.3896	-0.473664	-0.797857	278366	279085	Late Schizogony	conserved Plasmodium protein, unknown function	null	transport	metal ion binding
Mal-09	PFI1085w	4031	85.6202	11	11	0.0003181	0.0006092	-1.3912	-3.15655	-3.03482	895405	900294	Early Ring	ubiquitin-like protein, putative	null	null	null
Mal-01	PFA0495c	2003	100	4	4	0.0001481	0.000421	-1.39273	-1.30749	-1.41856	390415	393219	Early Trophozoite	selenocysteine-specific elongation factor selB homologue, putative	null	translational elongation	GTP binding, GTPase activity, translation elongation factor activity
Mal-02	PFB0230c	2019	99.8023	6	7	0.0002811	0.0006428	-1.39306	-3.24153	-2.8525	214838	218472	Gametocyte	conserved Plasmodium protein, unknown function	null	null	null
Mal-06	PFF0250w	2063	84.1697	3	3	9.07e-05	0.0003097	-1.39315	-1.81002	-1.76488	217237	219504	Merozoite	RNA binding protein, putative	null	null	RNA binding
Mal-02	PFB0540w	3826	100	7	7	0.0001724	0.0003857	-1.39323	-0.409364	-0.790448	483436	488970	Early Trophozoite	conserved Plasmodium protein, unknown function	null	null	null
Mal-10	PF10_0133	6200	100	9	9	0.0001564	0.0003173	-1.39482	-0.670625	-0.9785	533108	539824	Late Trophozoite	conserved Plasmodium protein, unknown function	null	null	null
Mal-02	PFB0820c	4404	85.3985	18	19	0.0005388	0.0009632	-1.39605	-2.9539	-2.86559	723746	729931	Early Trophozoite	conserved Plasmodium protein, unknown function	null	null	hydrolase activity
Mal-11	PF11_0330	2992	100	7	7	0.0002293	0.0005036	-1.39654	-0.375159	-0.758687	1243224	1246616	Merozoite	conserved Plasmodium protein, unknown function	null	transcription	RNA binding, nucleotide binding
Mal-14	PF14_0550	4055	100	14	14	0.0003893	0.0007405	-1.39715	-1.49314	-1.61363	2367223	2371659	Early Ring	large ribosomal subunit nuclear export factor, putative	null	regulation of transcription, DNA-dependent, transcription	null
Mal-14	PF14_0132	1645	98.444	5	5	0.0002873	0.0006786	-1.39728	-1.7919	-1.95301	534057	535727	Gametocyte	40S ribosomal protein S9A, putative	HMM: MFFNHVKSYIILFILFCSYYINGR, NN: MFFNHVKSYIILFILFCSYYINGR	translation	structural constituent of ribosome
Mal-09	PFI0645w	767	92.2984	6	6	0.0007876	0.0017464	-1.39777	-1.40353	-1.64334	575670	576500	Early Trophozoite	elongation factor 1-beta	null	translational elongation	translation elongation factor activity
Mal-07	PF07_0113	2049	94.337	8	8	0.0004251	0.0008717	-1.39798	-0.84013	-1.1996	1219831	1221954	Late Trophozoite	conserved Plasmodium protein, unknown function	HMM: MNINVFFIILILIHVSTH, NN: MNINVFFIILILIHVSTHI	null	null
Mal-11	PF11_0474	601	100	3	3	0.0003021	0.0010562	-1.39814	-1.82247	-1.80096	1828338	1829051	Gametocyte	conserved Plasmodium protein, unknown function	null	null	nucleotide binding
Mal-06	PFF0150c	1163	85.5776	4	4	0.0002941	0.0007679	-1.39986	-1.20011	-1.47288	125455	126813	Gametocyte	conserved Plasmodium protein, unknown function	null	null	nucleic acid binding
Mal-14	PF14_0255	1437	100	4	4	0.000238	0.0006214	-1.39986	-1.20011	-1.47288	1085545	1086981	Early Schizogony	CorA-like Mg2 transporter protein, putative	null	RNA splicing, mRNA processing, metal ion transport	magnesium ion binding, magnesium ion transmembrane transporter activity
Mal-14	PF14_0183b	2516	100	4	4	0.0001179	0.0003364	-1.40002	-1.30091	-1.41871	783077	785818	Early Ring	DEAD/DEAH box ATP-dependent RNA helicase, putative	null	null	ATP binding, ATP-dependent RNA helicase activity, nucleic acid binding
Mal-11	PF11_0477	3149	99.9683	13	13	0.000465	0.0008919	-1.40018	-1.13451	-1.34571	1834398	1838770	Late Schizogony	CCAAT-box DNA binding protein subunit B	null	regulation of transcription, DNA-dependent	DNA binding, sequence-specific DNA binding
Mal-01	PFA0170c	3918	77.5534	12	12	0.00036	0.0006838	-1.40036	-0.143898	-0.664081	148149	153011	Gametocyte	zinc-carboxypeptidase, putative	null	proteolysis	metallocarboxypeptidase activity, zinc ion binding
Mal-03	PFC0865w	879	100	5	5	0.0005018	0.0012341	-1.40063	-1.86351	-1.8198	812239	813525	Early Ring	RNA binding protein, putative	null	null	RNA binding
Mal-12	PFL1415w	2560	100	9	9	0.0003744	0.0007654	-1.40075	-0.678923	-0.988384	1204981	1207953	Late Ring	conserved Plasmodium protein, unknown function	HMM: MKLKYHLFFLIIFIQDILCL, NN: MKLKYHLFFLIIFIQDILCL	null	null
Mal-08	PF08_0010	1465	86.7377	11	11	0.0008693	0.0016763	-1.40185	-2.00748	-2.13189	1222097	1223755	Late Trophozoite	conserved Plasmodium protein, unknown function	null	null	ATP binding
Mal-11	PF11_0315	2888	100	10	10	0.0003766	0.0007539	-1.40246	-1.12251	-1.31797	1171678	1175722	Early Schizogony	conserved Plasmodium protein, unknown function	null	null	ATP binding
Mal-13	MAL13P1.202	4651	100	24	24	0.0006135	0.0011028	-1.4037	-2.31688	-2.24725	1590705	1596515	Early Schizogony	conserved Plasmodium protein, unknown function	null	null	ATP binding, actin binding, calmodulin binding, motor activity
Mal-13	PF13_0292	2992	94.7735	10	11	0.0004251	0.0008208	-1.40378	-0.858408	-1.22556	2187391	2190444	Merozoite	RAP protein, putative	null	null	null
Mal-13	PF13_0082	621	100	5	5	0.0006946	0.0017331	-1.40415	-1.88328	-1.83686	622893	623917	Gametocyte	cop-coated vesicle membrane protein p24 precursor, putative	HMM: MIYFKNIVLLSFLLLFFLFGIIQCT, NN: MIYFKNIVLLSFLLLFFLFGIIQCT	intracellular protein transport	null
Mal-01	PFA0130c	1803	98.2026	9	9	0.0005546	0.0011144	-1.40599	-0.626279	-1.03633	119275	121648	Late Ring	serine/threonine protein kinase, FIKK family	HMM: MLNMIQKKKNLFLRSILIKFIIISFLGILYLF, NN: MLNMIQKKKNLFLRSILIKFIIISFLGILYLF	protein amino acid phosphorylation	ATP binding, protein kinase activity, protein serine/threonine kinase activity
Mal-13	PF13_0298	3964	94.4484	11	11	0.0003202	0.0006195	-1.40669	-2.00748	-2.13378	2215076	2219272	Gametocyte	conserved Plasmodium protein, unknown function	null	null	ATP binding, hydrolase activity
Mal-13	MAL13P1.188	1794	96.9206	6	6	0.000334	0.0007467	-1.40708	0.315282	-0.267907	1525757	1528009	Late Schizogony	conserved Plasmodium protein, unknown function	null	null	ATP binding, actin binding, calmodulin binding, motor activity
Mal-02	PFB0225c	1218	100	4	4	0.000243	0.0006971	-1.40839	-2.43355	-2.24588	212982	214508	Gametocyte	conserved Plasmodium protein, unknown function	null	null	ATP binding
Mal-09	PFI0975c	8046	99.9751	37	39	0.0005716	0.0009936	-1.4089	-2.10354	-2.11625	809649	819794	Early Schizogony	conserved Plasmodium protein, unknown function	null	null	ATP binding, actin binding, calmodulin binding, motor activity
Mal-13	PF13_0104	2214	76.795	10	10	0.0005107	0.0010084	-1.41132	-0.443078	-0.896979	784311	787193	Gametocyte	conserved Plasmodium protein, unknown function	null	null	ATP binding, protein binding
Mal-05	PFE1040c	2810	96.0684	12	12	0.0004982	0.0009534	-1.41207	-1.7651	-1.94528	845840	848764	Early Trophozoite	conserved Plasmodium protein, unknown function	null	transcription	null
Mal-02	PFB0115w	2081	99.5694	12	12	0.0006185	0.0012264	-1.41296	-0.231451	-0.700755	120524	124102	Early Trophozoite	conserved Plasmodium protein, unknown function	null	null	ATP binding
Mal-05	PFE1535w	2825	86.8696	8	8	0.0003046	0.0006322	-1.41419	-2.26708	-2.34217	1250730	1254183	Early Ring	conserved Plasmodium protein, unknown function	null	cell cycle	methyltransferase activity
Mal-12	PFL0095c	624	100	6	6	0.0009524	0.0021467	-1.41639	-1.40353	-1.65023	107338	108202	Late Trophozoite	conserved protein, unknown function	null	null	null
Mal-14	PF14_0320	4113	100	19	19	0.0005448	0.0010018	-1.41677	-1.92269	-1.9462	1359945	1364501	Late Trophozoite	protein kinase, putative	null	protein amino acid phosphorylation	ATP binding, protein kinase activity, protein serine/threonine kinase activity
Mal-10	PF10_0146	6411	93.7281	16	16	0.0003022	0.0005572	-1.41708	-1.03251	-1.37738	600969	607808	Gametocyte	conserved Plasmodium protein, unknown function	null	null	ATP binding, actin binding, calmodulin binding, motor activity
Mal-12	PFL1430c	2516	100	12	12	0.000511	0.0010158	-1.41816	-0.797288	-1.10992	1214307	1217705	Gametocyte	conserved Plasmodium protein, unknown function	HMM: MHIYFLVIILFYIYQK, NN: MHIYFLVIILFYIYQKFILMK	null	protein binding
Mal-03	PFC0220w	4201	218	7	7	0.0001571	0.0003552	-1.41816	-1.20074	-1.38289	223731	228071	Early Schizogony	conserved Plasmodium membrane protein, unknown function	null	null	nucleotide binding
Mal-12	PFL0405w	12533	99.4288	31	31	0.0003059	0.0005385	-1.41831	-1.93329	-1.98369	361895	375869	Early Ring	conserved Plasmodium protein, unknown function	null	null	protein binding
Mal-14	PF14_0547	8624	100	30	30	0.0004241	0.0007516	-1.41959	-1.52292	-1.68819	2350921	2360088	Late Trophozoite	conserved Plasmodium protein, unknown function	null	null	null
Mal-12	PFL0835w	2182	100	10	10	0.0004698	0.0009726	-1.41996	-1.18978	-1.38408	683091	685715	Late Trophozoite	GTP binding protein, putative	null	null	GTP binding
Mal-09	PFI0345w	2914	100	10	10	0.0003563	0.0007334	-1.42013	-0.530289	-0.90358	345885	349286	Early Ring	GTPase activator, putative	null	regulation of Rab GTPase activity	Rab GTPase activator activity
Mal-13	PF13_0064	1702	92.3996	5	5	0.0002715	0.0006559	-1.42032	0.133891	-0.409987	494655	496496	Gametocyte	conserved Plasmodium protein, unknown function	null	null	null
Mal-10	PF10_0008	297	100	6	6	0.0018105	0.0043176	-1.42226	-0.619148	-0.941817	55124	55508
Mal-13	MAL13P1.166	3100	100	6	6	0.0001854	0.0004265	-1.42255	-0.566485	-0.88468	1300896	1305492	Late Schizogony	DEAD box helicase, putative	null	null	ATP binding, ATP-dependent helicase activity, helicase activity, nucleic acid binding
Mal-14	PF14_0283	2111	80.0531	7	7	0.0003422	0.0007403	-1.42262	-2.65164	-2.65272	1201690	1204281	Gametocyte	conserved Plasmodium protein, unknown function	null	autophagy, cytolysis, hemolysis by symbiont of host erythrocytes, pathogenesis	calcium ion binding
Mal-14	PF14_0557	921	96.8454	7	7	0.0007844	0.0016968	-1.42262	-0.315619	-0.785838	2397855	2398805	Early Trophozoite	conserved Plasmodium protein, unknown function	null	branched chain family amino acid biosynthetic process	branched-chain-amino-acid transaminase activity
Mal-04	PFD0095c	1556	100	9	9	0.0005886	0.0012406	-1.42397	-2.08027	-2.02549	130044	131920	Merozoite	Plasmodium exported protein (PHISTb), unknown function	HMM: MGKAFLFKSLLCKRYSAPIIGLVYVIVLTVGI, NN: MGKAFLFKSLLCKRYSAPIIGLVYVIVLTVGI	protein folding	null
Mal-10	PF10_0046	2810	82.8176	7	7	0.0002565	0.0005561	-1.42538	-0.315619	-0.786875	199453	202845	Gametocyte	zinc finger, C3HC4 type, putative	null	null	protein binding, zinc ion binding
Mal-12	PFL2455w	405	100	5	5	0.0010309	0.002648	-1.42641	0.0898101	-0.415341	2089470	2090206	Early Trophozoite	conserved Plasmodium protein, unknown function	null	null	null
Mal-05	PFE0755c	1389	100	4	4	0.000223	0.0006269	-1.42702	-1.24742	-1.36372	624717	626479	Merozoite	rhomboid protease ROM9	null	null	null
Mal-11	PF11_0323	1391	100	5	5	0.0003025	0.0007737	-1.42707	-0.894777	-1.12683	1201920	1203617	Gametocyte	conserved Plasmodium protein, unknown function	null	null	null
Mal-12	PFL1560c	1017	100	8	8	0.000775	0.0016874	-1.42709	-2.4071	-2.25305	1337700	1338806	Gametocyte	conserved protein, unknown function	null	null	null
Mal-03	PFC0860w	3167	87.899	6	6	0.0001856	0.000423	-1.4288	-1.40353	-1.65482	807240	810842	Gametocyte	kinesin, putative	null	microtubule-based movement	ATP binding, ATPase activity, microtubule motor activity, transferase activity
Mal-06	PFF1315w	4673	90.9321	6	6	0.0001258	0.0002867	-1.4288	-1.40353	-1.65482	1089191	1094329	null	ankyrin-repeat protein, putative	null	null	null
Mal-09	PFI0755c	4202	98.708	6	6	0.0001399	0.0003188	-1.4288	-1.40353	-1.65482	650576	654832	Early Trophozoite	6-phosphofructokinase	null	glycolysis	6-phosphofructokinase activity, ATP binding, diphosphate-fructose-6-phosphate 1-phosphotransferase activity
Mal-10	PF10_0052	960	100	6	6	0.0006122	0.0013953	-1.4288	-1.40353	-1.65482	224249	225208	Early Trophozoite	conserved Plasmodium protein, unknown function	null	null	ATP binding, catalytic activity, metal ion binding, nucleic acid binding
Mal-14	PF14_0487	4432	98.1617	9	9	0.0002218	0.0004534	-1.42987	-2.60461	-2.61601	2094277	2099673	Merozoite	conserved Plasmodium protein, unknown function	null	null	null
Mal-12	PFL2390c	7636	85.1472	27	29	0.0004466	0.0007894	-1.43066	-2.29138	-2.36283	2029990	2039838	Late Ring	conserved Plasmodium protein, unknown function	null	null	null
Mal-11	PF11_0071	1428	100	5	5	0.0003201	0.0007817	-1.43095	-0.829006	-1.18957	255714	257141	Early Trophozoite	RuvB DNA helicase, putative	null	DNA recombination, DNA repair	ATP binding, ATPase activity, DNA helicase activity, nucleotide binding
Mal-12	PFL2050w	1494	100	9	9	0.0006573	0.0013449	-1.43101	-1.94517	-2.09294	1800550	1802043	Early Ring	protein geranylgeranyltransferase type II, alpha subunit, putative	null	protein amino acid prenylation	protein prenyltransferase activity
Mal-03	PFC0930c	4753	99.5184	18	18	0.0004277	0.0008068	-1.43102	-0.895684	-1.21768	876629	882163	Late Schizogony	conserved Plasmodium protein, unknown function	null	null	transferase activity
Mal-08	PF08_0083	1501	100	5	5	0.0002745	0.0007121	-1.43107	0.0861496	-0.420351	644206	646005	Merozoite	conserved Plasmodium protein, unknown function	null	null	null
Mal-08	MAL8P1.157	4620	100	11	11	0.0002485	0.000507	-1.43116	-1.58043	-1.67612	113422	118751	Late Trophozoite	ubiquitin-like protease 1 homolog, Ulp1 homolog, putative	null	proteolysis	cysteine-type peptidase activity
Mal-11	PF11_0059	1254	100	4	4	0.0002428	0.0006918	-1.43204	-1.25455	-1.376	207441	209733	Late Ring	metabolite/drug transporter, putative	null	null	null
Mal-06	PFF1265w	1152	100	5	5	0.0003764	0.0009486	-1.43324	-1.84511	-1.80385	1056053	1058530	Late Trophozoite	oxidoreductase, short-chain dehydrogenase family, putative	null	metabolic process	binding, oxidoreductase activity
Mal-11	PF11_0056	1935	100	9	9	0.0005062	0.0010384	-1.43442	-0.626279	-1.04723	199104	201038	Gametocyte	conserved Plasmodium protein, unknown function	null	null	null
Mal-14	PF14_0593	4006	97.2566	16	16	0.0004783	0.0008917	-1.43547	-1.90936	-2.06949	2524856	2528929	Early Ring	conserved Plasmodium protein, unknown function	HMM: MNKLFFLCFLVIIIYSLSI, NN: MNKLFFLCFLVIIIYSLSI	null	GTP binding, GTPase activity
Mal-11	PF11_0317	4976	90.8029	11	11	0.00025	0.0004935	-1.43669	-1.43294	-1.69195	1180158	1185614	Gametocyte	structural maintenance of chromosome protein, putative	null	chromosome organization, mitotic sister chromatid segregation	AT DNA binding, ATP binding, ATPase activity, double-stranded DNA binding, protein binding
Mal-06	PFF1165c	976	97.1144	4	4	0.0003068	0.0008856	-1.43715	-1.26137	-1.38437	985239	986871	Gametocyte	conserved Plasmodium protein, unknown function	null	RNA processing	RNA binding
Mal-10	PF10_0135	1161	100	4	4	0.0002601	0.0007471	-1.4382	-1.25474	-1.37464	542977	544555	Late Schizogony	conserved Plasmodium protein, unknown function	null	null	null
Mal-07	MAL7P1.29	6285	89.7985	24	24	0.0004759	0.0008525	-1.43841	-2.73768	-2.71129	493935	501259	Gametocyte	conserved Plasmodium membrane protein, unknown function	null	null	null
Mal-13	MAL13P1.342	1744	96.7277	8	8	0.0004835	0.0010241	-1.44038	-1.5536	-1.78391	2702833	2704776	Late Trophozoite	conserved Plasmodium protein, unknown function	HMM: MRKYLCKVSFNVIILIILFCHIIIAR, NN: MRKYLCKVSFNVIILIILFCHIIIAR	null	null
Mal-13	MAL13P1.38	2115	100	5	5	0.0001908	0.0005035	-1.44142	0.0819995	-0.427754	356912	359404	Late Schizogony	conserved Plasmodium membrane protein, unknown function	null	proteolysis	peptidase activity, protein binding, serine-type endopeptidase activity
Mal-05	PFE1245w	1822	86.1466	5	5	0.0002482	0.0006127	-1.44158	-0.829006	-1.19345	1036224	1038338	Early Trophozoite	conserved Plasmodium protein, unknown function	null	mRNA processing	RNA binding, nucleic acid binding, zinc ion binding
Mal-11	PF11_0185	3838	84.7241	8	8	0.0002195	0.0004654	-1.44163	-0.84013	-1.21617	678751	683280	Gametocyte	conserved Plasmodium protein, unknown function	null	null	null
Mal-12	PFL0360c	7220	99.9862	17	17	0.0002699	0.0005107	-1.44233	-0.976484	-1.26434	329631	337802	Late Schizogony	conserved Plasmodium protein, unknown function	null	null	null
Mal-08	PF08_0042	2534	97.3118	7	7	0.0002803	0.0006167	-1.44335	-2.65164	-2.6605	959605	962814	Merozoite	ATP-dependent RNA helicase prh1, putative	null	null	ATP binding, ATP-dependent RNA helicase activity, nucleic acid binding
Mal-10	PF10_0108	2554	100	9	9	0.0003554	0.0007585	-1.44393	-1.38566	-1.52118	432504	435569	Early Trophozoite	conserved Plasmodium protein, unknown function	null	proteolysis, transcription, RNA-dependent	ATP binding, RNA binding, cysteine-type peptidase activity, endonuclease activity, exonuclease activity, helicase activity, nucleotidyltransferase activity, peptidase activity, zinc ion binding
Mal-03	PFC0080c	2042	83.8259	16	16	0.0009327	0.0017493	-1.44538	-1.90936	-2.07349	87793	90714	Merozoite	Plasmodium exported protein (hyp1), unknown function	null	null	structural constituent of cell wall
Mal-11	PF11_0375	2417	100	9	9	0.0003777	0.0008044	-1.44562	-0.695094	-1.01969	1427008	1429668	Early Ring	conserved Plasmodium protein, unknown function	null	null	null
Mal-11	PF11_0214	3528	93.8547	8	8	0.0002379	0.0005062	-1.44662	-1.5536	-1.78627	784591	788349	Gametocyte	conserved Plasmodium protein, unknown function	null	null	null
Mal-05	PFE0370c	1959	93.4192	7	7	0.0003613	0.0007977	-1.4475	-1.09429	-1.41746	307490	309556	Late Schizogony	subtilisin-like protease 1	HMM: MMLNKKVVALCTLTLHLFCIFLCLGK, NN: MMLNKKVVALCTLTLHLFCIFLCLGK	proteolysis	serine-type endopeptidase activity, serine-type peptidase activity
Mal-14	PF14_0494	2879	93.1715	11	11	0.0004287	0.000853	-1.44831	-1.43294	-1.69648	2128104	2131193	Late Ring	small subunit rRNA processing factor, putative	null	ribosome biogenesis	null
Mal-13	MAL13P1.240	3584	100	12	12	0.0003626	0.0007262	-1.44854	-2.42646	-2.29194	1916165	1920330	Late Schizogony	conserved Plasmodium protein, unknown function	null	null	null
Mal-14	PF14_0438	1874	93.0949	5	6	0.0002396	0.0005957	-1.44867	-2.7548	-2.74746	1889921	1892051	Gametocyte	conserved Plasmodium protein, unknown function	null	null	null
Mal-12	PFL2335w	4969	81.633	24	24	0.0005985	0.0010783	-1.44883	-2.09598	-2.22031	1994762	2000731	Merozoite	conserved Plasmodium protein, unknown function	null	null	null
Mal-10	PF10_0191	2835	99.9647	6	6	0.000191	0.000459	-1.44909	0.285405	-0.286034	804327	807581	Early Trophozoite	tRNA methyltransferase, putative	HMM: , NN: MLIFFFFFFFFKYIYNI	tRNA processing	transferase activity
Mal-13	MAL13P1.29	3639	100	14	14	0.0004218	0.0008281	-1.44919	-2.49058	-2.35136	283677	287702	Early Schizogony	conserved Plasmodium protein, unknown function	null	null	null
Mal-13	MAL13P1.63	2994	100	5	5	0.0001347	0.0003569	-1.4492	-1.90143	-1.8662	549465	553043	Early Ring	eukaryotic translation initation factor 4 gamma, putative	null	RNA metabolic process	protein binding
Mal-05	PFE0120c	1511	100	7	7	0.0004267	0.00099	-1.44986	-1.1949	-1.3742	109898	111691	Merozoite	merozoite surface protein 8,ring-stage membrane protein 1	HMM: MVFKSSYIFFFLFLVILYFNNVVEGE, NN: MVFKSSYIFFFLFLVILYFNNVVEGE	null	null
Mal-13	PF13_0041	3389	100	4	4	8.49e-05	0.0002531	-1.45135	-1.27556	-1.4015	344728	348435	Late Schizogony	conserved Plasmodium protein, unknown function	null	intracellular protein transport	null
Mal-14	PF14_0120	2779	100	4	4	0.0001023	0.0003076	-1.45239	-2.41604	-2.23271	484438	487308	Late Trophozoite	conserved Plasmodium protein, unknown function	null	null	null
Mal-13	PF13_0099	618	100	5	6	0.0006499	0.0017293	-1.45329	-1.90084	-1.87719	733446	734063	Gametocyte	conserved Plasmodium protein, unknown function	null	null	zinc ion binding
Mal-13	MAL13P1.315	3993	95.0941	14	14	0.0004079	0.0007828	-1.45335	-0.875876	-1.26585	2517673	2521827	Late Schizogony	conserved Plasmodium protein, unknown function	null	null	null
Mal-14	PF14_0405	7176	94.2722	35	35	0.000619	0.0010889	-1.45445	-2.1278	-2.24621	1742056	1749733	Late Trophozoite	conserved Plasmodium protein, unknown function	null	null	null
Mal-05	PFE0360c	2554	95.2274	6	6	0.0002247	0.0005245	-1.45517	-0.544123	-0.975147	301930	304611	Late Schizogony	conserved Plasmodium protein, unknown function	HMM: MIYLGKKLLSCTLFVYFLYIHFFLLK, NN: MIYLGKKLLSCTLFVYFLYIHFFLLK	null	null
Mal-14	PF14_0338	2491	100	4	4	0.0001173	0.000347	-1.45545	-2.38736	-2.21022	1445028	1449434
Mal-12	PFL1610c	1261	100	4	4	0.0002317	0.0006854	-1.45548	-2.38732	-2.21345	1380521	1382367	Early Ring	conserved Plasmodium membrane protein, unknown function	null	null	null
Mal-14	PF14_0690	5437	80.4766	16	16	0.0003476	0.000657	-1.45811	-1.47094	-1.73627	2945599	2952488	Early Ring	histone deacetylase, putative	null	chromatin organization, regulation of transcription, DNA-dependent	histone deacetylase activity, protein binding
Mal-08	MAL8P1.101	3282	99.0942	6	6	0.0001744	0.0004081	-1.45828	-3.12234	-3.04461	597603	601264	Late Trophozoite	RNA binding protein, putative	HMM: MLFTKIYLLFVFVLYLVSAF, NN: MLFTKIYLLFVFVLYLVSAF	null	RNA binding
Mal-03	PFC0715c	2781	91.8731	3	3	7.07e-05	0.0002408	-1.4593	-0.413038	-0.848371	658800	661826	Early Trophozoite	conserved Plasmodium protein, unknown function	HMM: MNTLYIFIGIIVIILCSRFCN, NN: MNTLYIFIGIIVIILCSRFCNNV	null	null
Mal-07	MAL7P1.118	1212	100	3	3	0.0001623	0.0005526	-1.4593	-0.413038	-0.848371	999399	1000610	Early Ring	PelOta protein homologue, putative	null	nuclear division, translation	null
Mal-09	PFI0115c	1614	100	3	3	0.0001219	0.000415	-1.4593	-0.413038	-0.848371	106655	108405	Merozoite	serine/threonine protein kinase, FIKK family	null	protein amino acid phosphorylation	ATP binding, protein serine/threonine kinase activity
Mal-09	PFI0565w	1265	88.7719	3	3	0.0001555	0.0005295	-1.4593	-0.413038	-0.848371	530011	531435	Gametocyte	conserved Plasmodium protein, unknown function	HMM: MYVIINISILYILLVIIFNIKSSAS, NN: MYVIINISILYILLVIIFNIKSSASN	null	null
Mal-09	PFI1055w	1266	100	3	3	0.0001554	0.000529	-1.4593	-0.413038	-0.848371	875592	876857	Early Trophozoite	conserved Plasmodium protein, unknown function	null	null	null
Mal-10	PF10_0318	1053	100	3	3	0.0001868	0.0006361	-1.4593	-0.413038	-0.848371	1308871	1309923	Gametocyte	conserved protein, unknown function	null	null	null
Mal-14	PF14_0270	1560	94.2029	3	3	0.0001261	0.0004293	-1.4593	-0.413038	-0.848371	1142096	1143733	Late Trophozoite	apicoplast ribosomal protein L15 precursor, putative	HMM: MNYFLFFLFCSWILIKGY, NN: MNYFLFFLFCSWILIKGY	translation	structural constituent of ribosome
Mal-14	PF14_0297	2391	96.256	3	3	8.23e-05	0.0002801	-1.4593	-0.413038	-0.848371	1249270	1252109	Late Trophozoite	apyrase, putative	null	null	nucleoside-diphosphatase activity, nucleoside-triphosphatase activity
Mal-14	PF14_0373	1068	100	3	3	0.0001842	0.0006271	-1.4593	-0.413038	-0.848371	1600876	1601943	Early Schizogony	ubiquinol-cytochrome c reductase iron-sulfur subunit, putative	null	oxidation reduction	2 iron, 2 sulfur cluster binding, electron carrier activity, ubiquinol-cytochrome-c reductase activity
Mal-14	PF14_0540	1858	90.4136	3	3	0.0001059	0.0003605	-1.4593	-0.413038	-0.848371	2323708	2325762	Early Trophozoite	conserved Plasmodium protein, unknown function	null	protein import into nucleus	protein binding, protein transporter activity
Mal-05	PFE0945c	410	73.2143	14	18	0.0052464	0.0098014	-1.46239	-0.360898	-0.875896	784312	784989
Mal-10	PF10_0246	3618	90.4048	9	9	0.0002651	0.0005554	-1.46285	-1.94517	-2.10515	1055742	1060656	Early Trophozoite	conserved Plasmodium protein, unknown function	HMM: MLLYFVIFIWSFLLCD, NN: MLLYFVIFIWSFLLCD	null	null
Mal-14	PF14_0264	6721	98.7656	8	8	0.0001154	0.0002572	-1.4635	-2.38214	-2.23832	1118533	1126234	Early Ring	protein kinase, putative	null	protein amino acid phosphorylation	ATP binding, protein kinase activity
Mal-11	PF11_0392	7917	100	8	8	9.65e-05	0.0002167	-1.46397	0.550915	-0.11965	1487591	1496140	Early Schizogony	conserved Plasmodium protein, unknown function	null	null	ATP binding, actin binding, calmodulin binding, motor activity
Mal-01	PFA0545c	3205	91.4669	3	3	6.09e-05	0.000209	-1.46433	-1.71777	-1.9116	432691	436194	Late Trophozoite	replication factor c protein, putative	null	DNA replication	ATP binding, nucleoside-triphosphatase activity
Mal-03	PFC0420w	1655	97.987	3	3	0.0001179	0.0004047	-1.46433	-1.71777	-1.9116	419053	421354	Merozoite	calcium dependent protein kinase 3	null	protein amino acid phosphorylation	ATP binding, calcium ion binding, calmodulin-dependent protein kinase activity, protein tyrosine kinase activity
Mal-03	PFC1040w	1216	93.3948	3	3	0.0001604	0.0005508	-1.46433	-1.71777	-1.9116	975640	976941	Gametocyte	conserved Plasmodium protein, unknown function	null	null	null
Mal-04	PFD0145c	1859	98.8304	3	3	0.0001049	0.0003603	-1.46433	-1.71777	-1.9116	181831	183711	Merozoite	regulator of chromosome condensation, putative	null	null	null
Mal-04	PFD0665c	1179	100	3	3	0.0001655	0.0005681	-1.46433	-1.71777	-1.9116	623897	625333	Early Schizogony	26S proteasome AAA-ATPase subunit RPT3, putative	null	ubiquitin-dependent protein catabolic process	ATP binding, ATPase activity
Mal-05	PFE0160c	865	93.3118	3	3	0.0002256	0.0007743	-1.46433	-1.71777	-1.9116	135004	135930	Early Ring	Ser/Arg-rich splicing factor, putative	null	RNA splicing	nucleic acid binding
Mal-05	PFE0730c	711	100	3	3	0.0002744	0.000942	-1.46433	-1.71777	-1.9116	607103	608449	Gametocyte	ribose 5-phosphate epimerase, putative	null	pentose-phosphate shunt, non-oxidative branch	ribose-5-phosphate isomerase activity
Mal-05	PFE1310c	932	95.8848	3	3	0.0002093	0.0007186	-1.46433	-1.71777	-1.9116	1085618	1086589	Early Ring	nucleolar Jumonji domain interacting protein, putative	null	null	null
Mal-06	PFF0765c	3134	88.0832	3	3	6.23e-05	0.0002137	-1.46433	-1.71777	-1.9116	657935	661785	Late Trophozoite	conserved Plasmodium protein, unknown function	null	protein transport	null
Mal-07	PF07_0098	681	100	3	3	0.0002865	0.0009835	-1.46433	-1.71777	-1.9116	1040154	1040834	Late Ring	dynactin 4, putative	null	microtubule-based movement	transferase activity
Mal-08	MAL8P1.63	1173	100	3	3	0.0001663	0.000571	-1.46433	-1.71777	-1.9116	882687	885728	Early Trophozoite	conserved protein, unknown function	null	null	null
Mal-09	PFI0245c	846	100	3	3	0.0002306	0.0007917	-1.46433	-1.71777	-1.9116	234499	235344	Late Schizogony	conserved Plasmodium protein, unknown function	null	null	null
Mal-10	PF10_0352	1160	95.2381	3	3	0.0001682	0.0005774	-1.46433	-1.71777	-1.9116	1427124	1428341	Late Schizogony	merozoite surface protein	HMM: MNKFLNIIFYIFLILNFSFFQSNAT, NN: MNKFLNIIFYIFLILNFSFFQSNATSK	null	null
Mal-12	PFL1065c	1557	100	3	3	0.0001253	0.0004302	-1.46433	-1.71777	-1.9116	879622	881178	Late Trophozoite	conserved Plasmodium protein, unknown function	null	null	null
Mal-13	MAL13P1.237a	834	100	3	3	0.0002339	0.0008031	-1.46433	-1.71777	-1.9116	1899054	1901686	null			null
Mal-13	MAL13P1.302	1659	100	3	3	0.0001176	0.0004037	-1.46433	-1.71777	-1.9116	2425217	2427516	Merozoite	SUMO ligase, putative	null	null	SUMO ligase activity, nucleic acid binding, protein binding, zinc ion binding
Mal-13	MAL13P1.40	1080	100	3	3	0.0001807	0.0006201	-1.46433	-1.71777	-1.9116	394060	395139	null	conserved Plasmodium protein, unknown function	null	null	ATP binding, kinase activity, phosphotransferase activity, carboxyl group as acceptor
Mal-13	PF13_0100	1203	100	3	3	0.0001622	0.0005567	-1.46433	-1.71777	-1.9116	750517	751719	Merozoite	apicoplast glycerol-3-phosphate acyltransferase, putative	HMM: MIKFSVLSFLTTLFLVVLK, NN: MIKFSVLSFLTTLFLVVLKFHVVKNV	glycerolipid biosynthetic process	glycerol-3-phosphate O-acyltransferase activity
Mal-13	PF13_0319	942	100	3	3	0.0002071	0.000711	-1.46433	-1.71777	-1.9116	2407690	2408631	null	conserved Plasmodium protein, unknown function	null	null	ATP binding
Mal-14	PF14_0018	1453	98.0432	3	3	0.0001343	0.000461	-1.46433	-1.71777	-1.9116	61365	63224	Early Schizogony	Plasmodium exported protein (PHISTb), unknown function	null	null	null
Mal-14	PF14_0185	2872	90.5422	3	3	6.79e-05	0.0002332	-1.46433	-1.71777	-1.9116	793751	796876	Early Ring	ATP-dependent RNA helicase, putative	null	null	ATP binding, ATP-dependent RNA helicase activity, nucleic acid binding
Mal-14	PF14_0332	1051	97.3148	3	3	0.0001856	0.0006373	-1.46433	-1.71777	-1.9116	1415884	1416963	Late Trophozoite	conserved Plasmodium protein, unknown function	null	null	null
Mal-11	PF11_0122	2295	96.2264	8	8	0.0003603	0.0007782	-1.46533	-2.26708	-2.36158	448912	451766	Gametocyte	endonuclease/exonuclease/phosphatase family protein, putative	null	null	inositol or phosphatidylinositol phosphatase activity
Mal-13	MAL13P1.82	502	100	3	4	0.0003647	0.0013118	-1.46637	-1.75094	-1.72795	655607	657263	Early Schizogony	phosphatidylinositol synthase	HMM: MKMKKKNVYLYIPNIIGYIRVILALLGFIISRKNLFLFVCFYSVSQVLDAL, NN: MKMKKKNVYLYIPNIIGYIRVILALLGFIISR	phosphatidylinositol biosynthetic process	CDP-diacylglycerol-inositol 3-phosphatidyltransferase activity
Mal-14	PF14_0343	5782	100	14	14	0.0002588	0.0005174	-1.46875	-2.52301	-2.38658	1467572	1474381	Late Schizogony	conserved Plasmodium protein, unknown function	null	null	null
Mal-04	PFD0207c	989	100	5	5	0.0004268	0.00111	-1.4688	-1.83369	-1.81041	240478	243386	Late Schizogony	conserved Plasmodium protein, unknown function	null	intracellular transport	hydrolase activity
Mal-14	PF14_0495	5788	86.6727	8	8	0.0001424	0.0003086	-1.46907	-0.84013	-1.22658	2134234	2140803	Late Schizogony	rhoptry neck protein 2	HMM: MLKFFIFILHIYLYIDSIYSS, NN: MLKFFIFILHIYLYIDSIYSS	null	null
Mal-04	PFD0555c	3387	89.5321	15	15	0.0005151	0.0009887	-1.46925	-1.64774	-1.87808	512830	516567	Merozoite	conserved Plasmodium protein, unknown function	HMM: MYLLCIFLYILSFLCFTICI, NN: MYLLCIFLYILSFLCFTICI	ATP biosynthetic process, tRNA modification, translation	ATP binding, ATPase activity, coupled to transmembrane movement of ions, phosphorylative mechanism, ligase activity, forming carbon-nitrogen bonds
Mal-14	PF14_0760	597	100	9	9	0.0015971	0.0033656	-1.47081	-0.626279	-1.06119	3242844	3243564	Merozoite	Plasmodium exported protein, unknown function	HMM: MNKFFLFLHFILGLFNSN, NN: MNKFFLFLHFILGLFNSN	null	null
Mal-14	PF14_0165	8609	93.3832	30	31	0.000434	0.000778	-1.47111	-2.7234	-2.71068	669691	678771	Merozoite	conserved Plasmodium protein, unknown function	null	mRNA capping, transcription, RNA-dependent	ATP binding, RNA binding, mRNA (guanine-N7-)-methyltransferase activity, nucleotidyltransferase activity
Mal-10	PF10_0278	1135	100	4	4	0.0002418	0.0007511	-1.47155	-2.4231	-2.26696	1169938	1171389	Merozoite	nucleolar preribosomal assembly protein, putative	null	null	null
Mal-11	PF11_0319	3937	100	7	7	0.0001697	0.0003902	-1.47311	-1.92387	-1.89269	1190121	1194333	Late Ring	mitochondrial rpoD precursor, putative	null	null	null
Mal-14	PF14_0272	543	100	3	3	0.0003185	0.0011981	-1.47314	-0.448111	-0.790053	1150589	1152360	Gametocyte	CPW-WPC family protein	HMM: MFSPNFFFFCFVFSQIKSVISQ, NN: MFSPNFFFFCFVFSQIKSVISQ	null	null
Mal-09	PFI0260c	17700	747	28	28	0.0001821	0.0003369	-1.4738	-2.11113	-2.13615	251351	269707	Merozoite	dynein heavy chain, putative	null	microtubule-based movement	ATP binding, ATPase activity, microtubule motor activity
Mal-10	PF10_0188	1842	100	3	3	9.65e-05	0.000356	-1.4741	-1.75924	-1.73293	789867	793765	Late Schizogony	conserved Plasmodium membrane protein, unknown function	null	cation transport, metabolic process	ATP binding, ATPase activity, coupled to transmembrane movement of ions, phosphorylative mechanism, magnesium ion binding
Mal-05	PFE1375c	1284	100	6	6	0.0004349	0.0010389	-1.47462	-1.4135	-1.51439	1145999	1148804	Gametocyte	conserved Plasmodium protein, unknown function	null	null	null
Mal-10	PF10_0127	1456	100	3	3	0.0001168	0.0004451	-1.4747	-0.452621	-0.796197	500209	502220	Late Ring	conserved Plasmodium protein, unknown function	HMM: MSILSLFHICSPFLRSNCL, NN: MSILSLFHICSPFLRSN	multicellular organismal development, ubiquitin-dependent protein catabolic process	ligase activity, protein binding, zinc ion binding
Mal-08	PF08_0035	2830	80.1473	17	17	0.0007073	0.0013411	-1.47576	-2.14818	-2.2722	1008849	1012379	Late Schizogony	conserved Plasmodium protein, unknown function	null	null	null
Mal-06	PFF0395c	1038	100	3	3	0.0001683	0.0006294	-1.4761	-1.76654	-1.75141	335103	337364	Late Trophozoite	conserved protein, unknown function	null	DNA replication, chromatin modification, regulation of transcription, DNA-dependent, transcription	null
Mal-13	PF13_0342	987	94.2693	4	4	0.0003159	0.0009048	-1.47659	-0.0978373	-0.608251	2605033	2606079	Gametocyte	conserved Plasmodium protein, unknown function	null	null	protein binding
[truncated: 983 more rows]
